# Supplementary material for: Four new species and two new records of genus Zeugophora (Coleoptera, Megalopodidae, Zeugophorinae) from China
Source: Zookeys. 2020 Oct 12;975:51–78. doi: 10.3897/zookeys.975.53472 (PMC7572520; doi:10.3897/zookeys.975.53472)
Supplement: XML Treatment for Zeugophora (Zeugophora) turneri [file zookeys.975.53472-treatment1.xml]

<!DOCTYPE tp:taxon-treatment
  PUBLIC "-//TaxonX//DTD Taxonomic Treatment Publishing DTD v0 20100105//EN" "tax-treatment-NSO.dtd">
<tp:taxon-treatment xmlns:tp="http://www.plazi.org/taxpub"><tp:treatment-meta><kwd-group><label>Taxon classification</label><kwd><named-content xmlns:xlink="http://www.w3.org/1999/xlink" content-type="kingdom">Animalia</named-content></kwd><kwd><named-content xmlns:xlink="http://www.w3.org/1999/xlink" content-type="order">Coleoptera</named-content></kwd><kwd><named-content xmlns:xlink="http://www.w3.org/1999/xlink" content-type="family">Megalopodidae</named-content></kwd></kwd-group><mixed-citation publication-type="journal"><person-group><name><surname>Li</surname><given-names>Kai-Qin</given-names></name><name><surname>Liang</surname><given-names>Hong-Bin</given-names></name></person-group><article-title>Four new species and two new records of genus <italic><tp:taxon-name><tp:taxon-name-part taxon-name-part-type="genus" reg="Zeugophora">Zeugophora</tp:taxon-name-part></tp:taxon-name></italic> (<tp:taxon-name><tp:taxon-name-part taxon-name-part-type="order">Coleoptera</tp:taxon-name-part></tp:taxon-name>, <tp:taxon-name><tp:taxon-name-part taxon-name-part-type="family">Megalopodidae</tp:taxon-name-part></tp:taxon-name>, <tp:taxon-name><tp:taxon-name-part taxon-name-part-type="subfamily">Zeugophorinae</tp:taxon-name-part></tp:taxon-name>) from China</article-title><source>Zookeys</source><day>12</day><month>10</month><year>2020</year><volume>975</volume><fpage>51</fpage><lpage>78</lpage><pub-id pub-id-type="doi">10.3897/zookeys.975.53472</pub-id></mixed-citation></tp:treatment-meta><tp:nomenclature><tp:taxon-name><object-id xmlns:xlink="http://www.w3.org/1999/xlink" content-type="arpha" xlink:type="simple">232B4D5A-770C-5F29-ACE1-16E79A9DFA09</object-id>
                <tp:taxon-name-part taxon-name-part-type="genus" reg="Zeugophora">Zeugophora</tp:taxon-name-part> (<tp:taxon-name-part taxon-name-part-type="subgenus" reg="Zeugophora">Zeugophora</tp:taxon-name-part>) <tp:taxon-name-part taxon-name-part-type="species" reg="turneri">turneri</tp:taxon-name-part></tp:taxon-name><tp:taxon-authority>Power, 1863</tp:taxon-authority><tp:taxon-status xmlns:xlink="http://www.w3.org/1999/xlink" xlink:type="simple">new record</tp:taxon-status><xref ref-type="fig" rid="F1">Figures 1–6</xref><xref ref-type="fig" rid="F2">, 7–11</xref><tp:nomenclature-citation-list><tp:nomenclature-citation><tp:taxon-name>
                    <tp:taxon-name-part taxon-name-part-type="genus" reg="Zeugophora">Zeugophora</tp:taxon-name-part> <tp:taxon-name-part taxon-name-part-type="species" reg="turneri">turneri</tp:taxon-name-part></tp:taxon-name><comment>Power, 1863: 8735.</comment></tp:nomenclature-citation><tp:nomenclature-citation><tp:taxon-name>
                    <tp:taxon-name-part taxon-name-part-type="genus" reg="Zeugophora">Zeugophora</tp:taxon-name-part> <tp:taxon-name-part taxon-name-part-type="species" reg="rufotestacea">rufotestacea</tp:taxon-name-part></tp:taxon-name><comment>Kraatz, 1871: 162.</comment></tp:nomenclature-citation></tp:nomenclature-citation-list></tp:nomenclature><tp:treatment-sec sec-type="material" id="SECID0EYMAE"><title>Specimens examined.</title><p>Sixty-one males and females (<named-content xmlns:xlink="http://www.w3.org/1999/xlink" content-type="dwc:institutional_code" xlink:type="simple">IZCAS</named-content>, <named-content xmlns:xlink="http://www.w3.org/1999/xlink" content-type="dwc:institutional_code" xlink:type="simple">KIZ</named-content>), China, Beijing, Songshan, Haituoshan, Xiaohunpo, 1100 m, 2013.ix.14, Bo Liu coll.</p></tp:treatment-sec><tp:treatment-sec sec-type="diagnosis" id="SECID0EINAE"><title>Diagnosis.</title><p>Antennae, head, pronotum, scutellum, elytra, prosternum and legs yellowish brown; apex of mandible black, mesoventrite, metaventrite and abdominal ventrites black; dorso-central portion of median lobe with a slender sclerite, apex of median lobe gradually narrowed.</p><fig id="F1" position="float" orientation="portrait"><object-id xmlns:xlink="http://www.w3.org/1999/xlink" content-type="doi" xlink:type="simple">10.3897/zookeys.975.53472.figures1-6</object-id><object-id xmlns:xlink="http://www.w3.org/1999/xlink" content-type="arpha" xlink:type="simple">B93777AE-A0A6-5E38-B83A-977C057E8C77</object-id><label>Figures 1–6.</label><caption><p><italic><tp:taxon-name><tp:taxon-name-part taxon-name-part-type="genus" reg="Zeugophora">Zeugophora</tp:taxon-name-part> <tp:taxon-name-part taxon-name-part-type="species" reg="turneri">turneri</tp:taxon-name-part></tp:taxon-name></italic> Power. <bold>1, 2</bold> specimen identified by Power <bold>1</bold> label <bold>2</bold> dorsal view <bold>3, 4</bold> common specimen from Beijing <bold>3</bold> head, anterior view <bold>4</bold> pronotum, dorsal view <bold>5</bold> dorsal view <bold>6</bold> ventral view. Scale bars: 1.0 mm (<bold>1, 5, 6</bold>); 0.5 mm (<bold>3, 4</bold>).</p></caption><graphic xmlns:xlink="http://www.w3.org/1999/xlink" xlink:href="zookeys-975-051-g001.jpg" position="float" orientation="portrait" xlink:type="simple" id="oo_462704.jpg"><uri content-type="original_file" xlink:type="simple">https://binary.pensoft.net/fig/462704</uri></graphic></fig><fig id="F2" position="float" orientation="portrait"><object-id xmlns:xlink="http://www.w3.org/1999/xlink" content-type="doi" xlink:type="simple">10.3897/zookeys.975.53472.figures7-11</object-id><object-id xmlns:xlink="http://www.w3.org/1999/xlink" content-type="arpha" xlink:type="simple">C77B93D9-4718-5939-951E-47C33EEB2E76</object-id><label>Figures 7–11.</label><caption><p>Genitalia of <italic><tp:taxon-name><tp:taxon-name-part taxon-name-part-type="genus" reg="Zeugophora">Zeugophora</tp:taxon-name-part> <tp:taxon-name-part taxon-name-part-type="species" reg="turneri">turneri</tp:taxon-name-part></tp:taxon-name></italic> Power, genitalia <bold>7–10</bold> male genitalia <bold>7</bold> median lobe and median struts, lateral view <bold>8</bold> median lobe, dorsal view <bold>9</bold> tegmen, dorsal view <bold>10</bold> spiculum, dorsal view <bold>11</bold> ovipositor, dorsal view. Scale bars: 0.5 mm (<bold>7, 9</bold>); 0.2 mm (<bold>8, 10, 11</bold>).</p></caption><graphic xmlns:xlink="http://www.w3.org/1999/xlink" xlink:href="zookeys-975-051-g002.jpg" position="float" orientation="portrait" xlink:type="simple" id="oo_462705.jpg"><uri content-type="original_file" xlink:type="simple">https://binary.pensoft.net/fig/462705</uri></graphic></fig></tp:treatment-sec><tp:treatment-sec sec-type="description" id="SECID0EBQAE"><title>Description.</title><p><abbrev xmlns:xlink="http://www.w3.org/1999/xlink" xlink:title="Body length" id="ABBRID0EHQAE" xlink:type="simple">BL</abbrev> = 3.0–3.2 mm, <abbrev xmlns:xlink="http://www.w3.org/1999/xlink" xlink:title="body width" id="ABBRID0ELQAE" xlink:type="simple">BW</abbrev> = 1.4–1.5 mm. Antennae, head, pronotum, scutellum, elytra, prosternum and legs yellowish brown; apex of mandible black, mesoventrite, metaventrite and abdominal ventrites black.</p><p><bold>Head</bold>: eyes prominent, inner margin with shallow canthus; center of vertex without puncture and pubescence, sides of vertex coarsely punctate and pubescent; occiput constricted, densely punctate and pubescent; frons coarsely punctate and pubescent, center concave; clypeus trapezoid, anterior margin and lateral sides with punctures and pubescence; fronto-clypeal suture prominently backwards in the center; labrum rectangular, 3 × as long as wide; antennae short, extending to the humeri, antennomere 1 swollen, antennomere 2 slightly shorter than antennomere 1, antennomere 3 as long as antennomere 1, antennomere 4 as long as antennomere 3, antennomeres 5–11 short and broad, equal in length, as long as antennomere 2, apex of antennomere 11 acute.</p><p><bold>Thorax</bold>: <abbrev xmlns:xlink="http://www.w3.org/1999/xlink" xlink:title="pronotum width" id="ABBRID0EXQAE" xlink:type="simple">PW</abbrev>/<abbrev xmlns:xlink="http://www.w3.org/1999/xlink" xlink:title="pronotum length" id="ABBRID0E2QAE" xlink:type="simple">PL</abbrev> = 1.3–1.5; anterior margin slightly flattened, posterior margin arching backwards in the center, length of anterior margin nearly equal to posterior margin; anterior margin indistinct; posterior margin backwards medially; anterior and posterior groove indistinct; lateral margins subparallel at anterior portions, lateral tubercle prominent laterally, blunt at apex; disc slightly convex, coarsely punctate and pubescent; base slightly depressed. Scutellum triangular, apical margin slightly emarginate, finely punctate and pubescent.</p><p><bold>Elytra</bold>: <abbrev xmlns:xlink="http://www.w3.org/1999/xlink" xlink:title="elytra length" id="ABBRID0EDRAE" xlink:type="simple">EL</abbrev>/<abbrev xmlns:xlink="http://www.w3.org/1999/xlink" xlink:title="elytra width" id="ABBRID0EHRAE" xlink:type="simple">EW</abbrev> = 1.4–1.6; elytral humeri slightly projecting antero-laterally, humeral groove shallow; lateral margin gradually expanding from anterior to posterior, the elytra widest behind the middle, apex rounded; disc slightly convex, coarsely punctate and pubescent; elytral base coarsely punctate and pubescent; suture with one row of punctures and pubescence; epipleura narrow, with two rows of punctures and pubescence at base and one row at apex.</p><p><bold>Abdomen and legs</bold>: underside sparsely punctate and pubescent. Legs moderately long, femora robust. Pygidium moderately long, apical portion exposed, punctate, and pubescent. Apical margin of last abdominal ventrite slightly concave in female, slightly prominent in male. Median lobe strongly sclerotized, slender, dorso-central portion membranous with a tongue-shaped sclerite, curved in lateral view, lateral sides thin, subparallel, apex narrower than base, apical portion tongue-shaped, apex upward, sharp; median struts rod-shaped, widely separated from each other, 1.1 × as long as median lobe; basal piece rod-like, short, basal portion of tegmen Y-shaped, tegminal ring with base broad and gradually narrowed to apical portion, paramere sub-square, apical margin of paramere with dense setae; endophallus membranous, with paired granulated and sclerotized areas. Spiculum long, Y-shaped, apical portion tongue-shaped, weakly sclerotized. Ovipositor moderately long, sub-triangular, base broad, apex slightly narrowed, divided into two vaginal palpi, each side with two baculi, one baculus extending from the base of the ovipositor backwards, base slightly broad, apex slightly narrowed, length of two baculi proximal to each other at base; another baculus extended from the coxite to the middle of the ovipositor; the two baculi of each side proximal to each other but not fused; coxite strongly sclerotized, cylindrical, lateral margin apex with long setae; stylus short, small, distinct.</p></tp:treatment-sec><tp:treatment-sec sec-type="distribution" id="SECID0EPRAE"><title>Distribution.</title><p>China (Beijing), Belarus, Czech Republic, Denmark, Estonia, Finland, the United Kingdom, Germany, Latvia, Lithuania, Norway, Poland, Sweden, Russia, Mongolia.</p></tp:treatment-sec><tp:treatment-sec sec-type="host" id="SECID0EURAE"><title>Host plant.</title><p><italic><tp:taxon-name><tp:taxon-name-part taxon-name-part-type="genus" reg="Populus">Populus</tp:taxon-name-part> <tp:taxon-name-part taxon-name-part-type="species" reg="tremula">tremula</tp:taxon-name-part></tp:taxon-name></italic> (<tp:taxon-name><tp:taxon-name-part taxon-name-part-type="family">Salicaceae</tp:taxon-name-part></tp:taxon-name>).</p></tp:treatment-sec><tp:treatment-sec sec-type="remarks" id="SECID0EKSAE"><title>Remarks.</title><p>A large number of this species was caught by Malaise trips set in Songshan for approximately four months. This species is similar to <italic><tp:taxon-name><tp:taxon-name-part taxon-name-part-type="genus" reg="Zeugophora">Zeugophora</tp:taxon-name-part> <tp:taxon-name-part taxon-name-part-type="species" reg="cribrata">cribrata</tp:taxon-name-part></tp:taxon-name></italic> Chen, 1974, but differs in having a brown head and pronotum; the lateral tubercle of the pronotum is more prominent; the pronotum and elytra are sparsely punctate; with the apex of the median lobe gradually narrowed (head black, pronotum brown, slightly black; lateral tubercle of the pronotum less prominent; pronotum and elytra densely punctate; and the apex of the median lobe strongly constricted in <italic><tp:taxon-name><tp:taxon-name-part taxon-name-part-type="genus" reg="Zeugophora">Z.</tp:taxon-name-part> <tp:taxon-name-part taxon-name-part-type="species" reg="cribrata">cribrata</tp:taxon-name-part></tp:taxon-name></italic>).</p><p>This species is also similar to <italic><tp:taxon-name><tp:taxon-name-part taxon-name-part-type="genus" reg="Zeugophora">Zeugophora</tp:taxon-name-part> <tp:taxon-name-part taxon-name-part-type="species" reg="scutellaris">scutellaris</tp:taxon-name-part></tp:taxon-name></italic> Suffrian, 1840 with regards to the shape of the lateral tubercle on the pronotum, but differs in having the head, pronotum, elytra and antennae yellowish brown; the pronotal disc is finely punctate while the elytra is sparsely punctate; the dorso-central portion of the median lobe has a slender sclerite, and the apex of the median lobe is slightly broad and blunt (head and pronotum reddish brown, elytra black, antennomeres 1–4 brown, antennomeres 5–11 black; pronotal disc coarsely punctate and elytra densely punctate; the dorso-central portion of the median lobe without a sclerite, and the apex slightly narrowed and sharp in <italic><tp:taxon-name><tp:taxon-name-part taxon-name-part-type="genus" reg="Zeugophora">Z.</tp:taxon-name-part> <tp:taxon-name-part taxon-name-part-type="species" reg="scutellaris">scutellaris</tp:taxon-name-part></tp:taxon-name></italic>).</p></tp:treatment-sec></tp:taxon-treatment>
