# Supplementary material for: Four new species and two new records of genus Zeugophora (Coleoptera, Megalopodidae, Zeugophorinae) from China
Source: Zookeys. 2020 Oct 12;975:51–78. doi: 10.3897/zookeys.975.53472 (PMC7572520; doi:10.3897/zookeys.975.53472)
Supplement: XML Treatment for Zeugophora (Pedrillia) euonymorum [file zookeys.975.53472-treatment2.xml]

<!DOCTYPE tp:taxon-treatment
  PUBLIC "-//TaxonX//DTD Taxonomic Treatment Publishing DTD v0 20100105//EN" "tax-treatment-NSO.dtd">
<tp:taxon-treatment xmlns:tp="http://www.plazi.org/taxpub"><tp:treatment-meta><kwd-group><label>Taxon classification</label><kwd><named-content xmlns:xlink="http://www.w3.org/1999/xlink" content-type="kingdom">Animalia</named-content></kwd><kwd><named-content xmlns:xlink="http://www.w3.org/1999/xlink" content-type="order">Coleoptera</named-content></kwd><kwd><named-content xmlns:xlink="http://www.w3.org/1999/xlink" content-type="family">Megalopodidae</named-content></kwd></kwd-group><mixed-citation publication-type="journal"><person-group><name><surname>Li</surname><given-names>Kai-Qin</given-names></name><name><surname>Liang</surname><given-names>Hong-Bin</given-names></name></person-group><article-title>Four new species and two new records of genus <italic><tp:taxon-name><tp:taxon-name-part taxon-name-part-type="genus" reg="Zeugophora">Zeugophora</tp:taxon-name-part></tp:taxon-name></italic> (<tp:taxon-name><tp:taxon-name-part taxon-name-part-type="order">Coleoptera</tp:taxon-name-part></tp:taxon-name>, <tp:taxon-name><tp:taxon-name-part taxon-name-part-type="family">Megalopodidae</tp:taxon-name-part></tp:taxon-name>, <tp:taxon-name><tp:taxon-name-part taxon-name-part-type="subfamily">Zeugophorinae</tp:taxon-name-part></tp:taxon-name>) from China</article-title><source>Zookeys</source><day>12</day><month>10</month><year>2020</year><volume>975</volume><fpage>51</fpage><lpage>78</lpage><pub-id pub-id-type="doi">10.3897/zookeys.975.53472</pub-id></mixed-citation></tp:treatment-meta><tp:nomenclature><tp:taxon-name><object-id xmlns:xlink="http://www.w3.org/1999/xlink" content-type="arpha" xlink:type="simple">5C3F8F46-7CAA-57B1-8A9B-BEA321FDB54C</object-id>
                <tp:taxon-name-part taxon-name-part-type="genus" reg="Zeugophora">Zeugophora</tp:taxon-name-part> (<tp:taxon-name-part taxon-name-part-type="subgenus" reg="Pedrillia">Pedrillia</tp:taxon-name-part>) <tp:taxon-name-part taxon-name-part-type="species" reg="euonymorum">euonymorum</tp:taxon-name-part><object-id xmlns:xlink="http://www.w3.org/1999/xlink" content-type="zoobank" xlink:type="simple">http://zoobank.org/A9A6AB06-C0DE-45A2-B64F-5CE8D598820C</object-id></tp:taxon-name><tp:taxon-status xmlns:xlink="http://www.w3.org/1999/xlink" xlink:type="simple"> sp. nov.</tp:taxon-status><xref ref-type="fig" rid="F3">Figures 12–15</xref><xref ref-type="fig" rid="F4">, 16–20</xref><xref ref-type="fig" rid="F5">, 21–24</xref><xref ref-type="fig" rid="F6">, 25–28</xref></tp:nomenclature><tp:treatment-sec sec-type="material" id="SECID0EGWAE"><title>Specimens examined.</title><p><bold><italic>Holotype</italic>: </bold>male, China, Ningxia, Jingyuan, Liupan Shan National Nature Reserve, Erlonghe Forest Farm, <named-content xmlns:xlink="http://www.w3.org/1999/xlink" content-type="dwc:verbatimCoordinates" xlink:type="simple"><named-content content-type="geo-json" specific-use="{&#34;type&#34;:&#34;Point&#34;,&#34;coordinates&#34;:[106.351100,35.330410]}" id="NCID0EUWAE" xlink:type="simple">35.33041°N, 106.35110°E</named-content></named-content> / 2088 m, 2018.vii.29, Kaiqin Li coll., Kunming Institute of Zoology, Chinese Acad. Sci. / Holotype, <tp:taxon-name><tp:taxon-name-part taxon-name-part-type="genus" reg="Zeugophora">Zeugophora</tp:taxon-name-part> (<tp:taxon-name-part taxon-name-part-type="subgenus" reg="Pedrillia">Pedrillia</tp:taxon-name-part>) <tp:taxon-name-part taxon-name-part-type="species" reg="euonymorum">euonymorum</tp:taxon-name-part></tp:taxon-name> sp. nov., des. by K.Q. Li &amp; H.B. Liang, 2020 [red label]. <bold><italic>Paratypes</italic></bold> (11 males and 12 females): 4 males and 7 females (1 male and 1 female in <named-content xmlns:xlink="http://www.w3.org/1999/xlink" content-type="dwc:institutional_code" xlink:type="simple">IZCAS</named-content>), same data as holotype except Paratype <tp:taxon-name><tp:taxon-name-part taxon-name-part-type="genus" reg="Zeugophora">Zeugophora</tp:taxon-name-part> (<tp:taxon-name-part taxon-name-part-type="subgenus" reg="Pedrillia">Pedrillia</tp:taxon-name-part>) <tp:taxon-name-part taxon-name-part-type="species" reg="euonymorum">euonymorum</tp:taxon-name-part></tp:taxon-name> sp. nov., des. by K.Q. Li &amp; H.B. Liang, 2020 / [yellow label]; 1 female, China, Ningxia, Jingyuan, Liupan Shan National Nature Reserve, Xiaonanchuan, <named-content xmlns:xlink="http://www.w3.org/1999/xlink" content-type="dwc:verbatimCoordinates" xlink:type="simple"><named-content content-type="geo-json" specific-use="{&#34;type&#34;:&#34;Point&#34;,&#34;coordinates&#34;:[106.316590,35.357880]}" id="NCID0EAYAE" xlink:type="simple">35.35788°N, 106.31659°E</named-content></named-content> / 2021 m, 2018.vii.27, Xinpu Wang coll. Ningxia University / Paratype <tp:taxon-name><tp:taxon-name-part taxon-name-part-type="genus" reg="Zeugophora">Zeugophora</tp:taxon-name-part> (<tp:taxon-name-part taxon-name-part-type="subgenus" reg="Pedrillia">Pedrillia</tp:taxon-name-part>) <tp:taxon-name-part taxon-name-part-type="species" reg="euonymorum">euonymorum</tp:taxon-name-part></tp:taxon-name> sp. nov., des. by K.Q. Li &amp; H.B. Liang, 2020 / [yellow label]; 3 males, 1 female, China, Ningxia, Jingyuan, Liupan Shan National Nature Reserve, Danangou, <named-content xmlns:xlink="http://www.w3.org/1999/xlink" content-type="dwc:verbatimCoordinates" xlink:type="simple"><named-content content-type="geo-json" specific-use="{&#34;type&#34;:&#34;Point&#34;,&#34;coordinates&#34;:[106.270450,35.486590]}" id="NCID0EWYAE" xlink:type="simple">35.48659°N, 106.27045°E</named-content></named-content> / 2130 m, 2018.vii.28, Kaiqin Li coll. / Paratype <tp:taxon-name><tp:taxon-name-part taxon-name-part-type="genus" reg="Zeugophora">Zeugophora</tp:taxon-name-part> (<tp:taxon-name-part taxon-name-part-type="subgenus" reg="Pedrillia">Pedrillia</tp:taxon-name-part>) <tp:taxon-name-part taxon-name-part-type="species" reg="euonymorum">euonymorum</tp:taxon-name-part></tp:taxon-name> sp. nov., des. by K.Q. Li &amp; H.B. Liang, 2020 / [yellow label]; 4 males and 3 females (1 male and 1 female in <named-content xmlns:xlink="http://www.w3.org/1999/xlink" content-type="dwc:institutional_code" xlink:type="simple">IZCAS</named-content>) / China, Guizhou, Leishan, Leigong Shan National Nature Reserve, <named-content xmlns:xlink="http://www.w3.org/1999/xlink" content-type="dwc:verbatimCoordinates" xlink:type="simple"><named-content content-type="geo-json" specific-use="{&#34;type&#34;:&#34;Point&#34;,&#34;coordinates&#34;:[108.206810,26.384700]}" id="NCID0ERZAE" xlink:type="simple">26.38470°N, 108.20681°E</named-content></named-content> / 2158 m, 2019.vii.16, Kaiqin Li coll. / Paratype <tp:taxon-name><tp:taxon-name-part taxon-name-part-type="genus" reg="Zeugophora">Zeugophora</tp:taxon-name-part> (<tp:taxon-name-part taxon-name-part-type="subgenus" reg="Pedrillia">Pedrillia</tp:taxon-name-part>) <tp:taxon-name-part taxon-name-part-type="species" reg="euonymorum">euonymorum</tp:taxon-name-part></tp:taxon-name> sp. nov., des. by K.Q. Li &amp; H.B. Liang, 2020 / [yellow label].</p><fig id="F3" position="float" orientation="portrait"><object-id xmlns:xlink="http://www.w3.org/1999/xlink" content-type="doi" xlink:type="simple">10.3897/zookeys.975.53472.figures12-15</object-id><object-id xmlns:xlink="http://www.w3.org/1999/xlink" content-type="arpha" xlink:type="simple">1B133DF2-462C-5FE9-A63F-1914F1219266</object-id><label>Figures 12–15.</label><caption><p>Holotype of <tp:taxon-name><tp:taxon-name-part taxon-name-part-type="genus" reg="Zeugophora">Zeugophora</tp:taxon-name-part> (<tp:taxon-name-part taxon-name-part-type="subgenus" reg="Pedrillia">Pedrillia</tp:taxon-name-part>) <tp:taxon-name-part taxon-name-part-type="species" reg="euonymorum">euonymorum</tp:taxon-name-part></tp:taxon-name> sp. nov., male <bold>12</bold> dorsal view <bold>13</bold> ventral view <bold>14</bold> head, anterior view <bold>15</bold> pronotum, dorsal view. Scale bars: 1.0 mm (<bold>12, 13</bold>); 0.5 mm (<bold>14, 15</bold>).</p></caption><graphic xmlns:xlink="http://www.w3.org/1999/xlink" xlink:href="zookeys-975-051-g003.jpg" position="float" orientation="portrait" xlink:type="simple" id="oo_462706.jpg"><uri content-type="original_file" xlink:type="simple">https://binary.pensoft.net/fig/462706</uri></graphic></fig></tp:treatment-sec><tp:treatment-sec sec-type="diagnosis" id="SECID0EL2AE"><title>Diagnosis.</title><p>Head, pronotum, scutellum, underside black; elytra with dark blue or dark green metallic luster; antennae slender, exceeding half the length of body; lateral tubercle of pronotum gradually expanding from anterior to the middle and then constricted; median lobe with basal one third tubular, slightly flattened and curved in lateral view, apex triangular and blunt.</p></tp:treatment-sec><tp:treatment-sec sec-type="description" id="SECID0EQ2AE"><title>Description.</title><p><abbrev xmlns:xlink="http://www.w3.org/1999/xlink" xlink:title="Body length" id="ABBRID0EW2AE" xlink:type="simple">BL</abbrev> = 2.8–4.0 mm, <abbrev xmlns:xlink="http://www.w3.org/1999/xlink" xlink:title="body width" id="ABBRID0E12AE" xlink:type="simple">BW</abbrev> = 1.3–2.0 mm. Head, pronotum, scutellum, underside black; elytra with dark blue or dark green metallic luster; mouthparts yellowish brown except mandible brown; antennae black or with antennomere 1 dark brown; legs black, sometimes basal portion of femora, apex of tibiae and most of tarsi yellow, or legs yellow.</p><p><bold>Head</bold>: eyes prominent, inner margin with distinct canthus; vertex densely punctate and pubescent; occiput strongly constricted; frons sparsely punctate and pubescent, center with a shallow concave, lateral sides slightly depressed; clypeus rectangular, width 2 × length, punctate and pubescent laterally, separated from frons by deep fronto-clypeal suture; labrum rectangular, narrower than clypeus, anterior margin with punctures and pubescence; antennae slender, exceeding half the length of body, antennomere 1 long and swollen, antennomere 2 short, half as long as antennomere 1, antennomere 3 as long as 4, slightly longer than antennomere 1, antennomeres 5–10 as long as antennomere 1, antennomere 11 acute at apex; antennomeres 1–4 sparsely punctate and pubescent, antennomeres 5–11 densely punctate and pubescent.</p><p><bold>Thorax</bold>: <abbrev xmlns:xlink="http://www.w3.org/1999/xlink" xlink:title="pronotum width" id="ABBRID0EG3AE" xlink:type="simple">PW</abbrev>/<abbrev xmlns:xlink="http://www.w3.org/1999/xlink" xlink:title="pronotum length" id="ABBRID0EK3AE" xlink:type="simple">PL</abbrev> = 1.3–1.5; anterior margin slightly flattened; posterior margin backwards medially; length of anterior margin nearly equal to posterior margin; anterior groove distinct laterally, obsolete medially; posterior groove deep laterally, shallow medially; anterior portion of lateral margin subparallel, then gradually expanding from anterior portion to middle, strongly constricted behind middle; lateral tubercle rounded; behind the lateral tubercle, an oblique groove extending to base portion; disc convex with punctures and pubescence, basal portion slightly depressed; basal portion of each side slightly prominent. Scutellum triangular, slightly emarginate at apex, densely punctate and pubescent.</p><p><bold>Elytra</bold>: <abbrev xmlns:xlink="http://www.w3.org/1999/xlink" xlink:title="elytra length" id="ABBRID0ES3AE" xlink:type="simple">EL</abbrev>/<abbrev xmlns:xlink="http://www.w3.org/1999/xlink" xlink:title="elytra width" id="ABBRID0EW3AE" xlink:type="simple">EW</abbrev> = 1.4–1.6; elytral humeri projecting antero-laterally, humeral groove shallow, lateral of humeri densely punctate and pubescent; lateral margins slightly expanding from the base to the middle, widest behind the middle, apex rounded; disc slightly flattened, coarsely punctate and pubescent; suture with two rows of punctures and pubescence; epipleura narrow, two rows of punctures and pubescence at base and one row at apex.</p><p><bold>Abdomen and legs</bold>: underside sparsely punctate and pubescent. Legs moderately long, femora robust, mid- and hind-tibiae slightly curved. Pygidium moderately long, apical portion exposed. Apical margin of last abdominal ventrite slightly prominent in male (apical margin of last abdominal ventrite nearly straight in female). Median lobe sclerotized, short and broad, slightly curved in lateral view, dorso-central portion membranous, basal one third tubular, lateral sides thick and parallel, apex triangular and blunt; median struts rod-shaped, widely separated from each other, approximately 2.1–2.3 × as long as median lobe; basal portion of tegmen Y-shaped, tegminal ring oval-shaped, paramere tongue-shaped, apical margin of paramere with setae; endophallus membranous, with paired granulated and weakly sclerotized area. Spiculum spoon-shaped, apical margin slightly emarginate. Ovipositor moderately long, sub-rectangular, base broad, apex slightly narrowed, divided into two vaginal palpi, each side with one baculus, extending from the base of the ovipositor backwards to the coxite, baculus sclerotized, base slightly broad, apex slightly narrowed, two baculi proximal to each other at base; coxite strongly sclerotized, cylindrical, lateral margin of apex with long setae; stylus, cylindrical, short, small and distinct.</p><fig id="F4" position="float" orientation="portrait"><object-id xmlns:xlink="http://www.w3.org/1999/xlink" content-type="doi" xlink:type="simple">10.3897/zookeys.975.53472.figures16-20</object-id><object-id xmlns:xlink="http://www.w3.org/1999/xlink" content-type="arpha" xlink:type="simple">D184458C-F5C7-52C5-9819-6E4C4014734B</object-id><label>Figures 16–20.</label><caption><p>Types of <tp:taxon-name><tp:taxon-name-part taxon-name-part-type="genus" reg="Zeugophora">Zeugophora</tp:taxon-name-part> (<tp:taxon-name-part taxon-name-part-type="subgenus" reg="Pedrillia">Pedrillia</tp:taxon-name-part>) <tp:taxon-name-part taxon-name-part-type="species" reg="euonymorum">euonymorum</tp:taxon-name-part></tp:taxon-name> sp. nov. <bold>16–19</bold> male genitalia of holotype <bold>16</bold> median lobe and median struts, lateral view <bold>17</bold> median lobe, dorsal view <bold>18</bold> tegmen, dorsal view <bold>19</bold> spiculum, dorsal view <bold>20</bold> ovipositor of paratype, dorsal view. Scale bars: 0.5 mm (<bold>16, 18</bold>); 0.2 mm (<bold>17, 19, 20</bold>).</p></caption><graphic xmlns:xlink="http://www.w3.org/1999/xlink" xlink:href="zookeys-975-051-g004.jpg" position="float" orientation="portrait" xlink:type="simple" id="oo_462707.jpg"><uri content-type="original_file" xlink:type="simple">https://binary.pensoft.net/fig/462707</uri></graphic></fig></tp:treatment-sec><tp:treatment-sec sec-type="distribution" id="SECID0EJ5AE"><title>Distribution.</title><p>China (Ningxia, Guizhou).</p></tp:treatment-sec><tp:treatment-sec sec-type="host" id="SECID0EO5AE"><title>Host plant.</title><p><italic><tp:taxon-name><tp:taxon-name-part taxon-name-part-type="genus" reg="Euonymus">Euonymus</tp:taxon-name-part> <tp:taxon-name-part taxon-name-part-type="species" reg="elatus">elatus</tp:taxon-name-part></tp:taxon-name></italic>, <italic><tp:taxon-name><tp:taxon-name-part taxon-name-part-type="genus" reg="Euonymus">Euonymus</tp:taxon-name-part> <tp:taxon-name-part taxon-name-part-type="species" reg="hamiltonianus">hamiltonianus</tp:taxon-name-part></tp:taxon-name></italic> (<tp:taxon-name><tp:taxon-name-part taxon-name-part-type="family">Celastraceae</tp:taxon-name-part></tp:taxon-name>).</p></tp:treatment-sec><tp:treatment-sec sec-type="etymology" id="SECID0EP6AE"><title>Etymology.</title><p>The specific name <italic><tp:taxon-name><tp:taxon-name-part taxon-name-part-type="genus" reg="Zeugophora"/><tp:taxon-name-part taxon-name-part-type="species" reg="euonymorum">euonymorum</tp:taxon-name-part></tp:taxon-name></italic> refers to the host plant genus <italic><tp:taxon-name><tp:taxon-name-part taxon-name-part-type="genus" reg="Euonymus">Euonymus</tp:taxon-name-part></tp:taxon-name></italic> (Family <tp:taxon-name><tp:taxon-name-part taxon-name-part-type="family">Celastraceae</tp:taxon-name-part></tp:taxon-name>).</p></tp:treatment-sec><tp:treatment-sec sec-type="remarks" id="SECID0EMAAG"><title>Remarks.</title><p>This species is similar to <italic><tp:taxon-name><tp:taxon-name-part taxon-name-part-type="genus" reg="Zeugophora">Zeugophora</tp:taxon-name-part> <tp:taxon-name-part taxon-name-part-type="species" reg="cyanea">cyanea</tp:taxon-name-part></tp:taxon-name></italic> Chen, 1974 in color, but differs in having longer antennae, the lateral tubercle of the pronotum gradually expanding from the anterior to the middle and then constricted, the lateral tubercle broader and bigger, the ratio of median struts / median lobe approximately 2.1–2.3, basal third of median lobe tubular with the apex of the median lobe broader and blunt, the tegminal ring oval-shaped, the paramere tongue-shaped, the spiculum long and Y-shaped and with the apex prominent (shorter antennae, lateral tubercle prominent on lateral middle of pronotum, anterior margin of pronotum slightly subparallel, lateral tubercle narrow and smaller, the ratio of median struts / median lobe approximately 1.1, median lobe dorso-central portion membranous and apical portion with a slender and weakly sclerotized sclerite, apex of median lobe narrower and sharper, tegminal ring gradually narrowed from base to apical portion, paramere sub-square, spiculum long and Y-shaped, and apex trifid in <italic><tp:taxon-name><tp:taxon-name-part taxon-name-part-type="genus" reg="Zeugophora">Z.</tp:taxon-name-part> <tp:taxon-name-part taxon-name-part-type="species" reg="cyanea">cyanea</tp:taxon-name-part></tp:taxon-name></italic>).</p><p>The external male genitalia of this species are similar to those of <tp:taxon-name><tp:taxon-name-part taxon-name-part-type="genus" reg="Zeugophora">Zeugophora</tp:taxon-name-part> (<tp:taxon-name-part taxon-name-part-type="subgenus" reg="Pedrillia">Pedrillia</tp:taxon-name-part>) <tp:taxon-name-part taxon-name-part-type="species" reg="annulata">annulata</tp:taxon-name-part></tp:taxon-name> Baly, 1873, <tp:taxon-name><tp:taxon-name-part taxon-name-part-type="genus" reg="Zeugophora">Zeugophora</tp:taxon-name-part> (<tp:taxon-name-part taxon-name-part-type="subgenus" reg="Pedrillia">Pedrillia</tp:taxon-name-part>) <tp:taxon-name-part taxon-name-part-type="species" reg="bicolor">bicolor</tp:taxon-name-part></tp:taxon-name> Kraatz, 1879, <tp:taxon-name><tp:taxon-name-part taxon-name-part-type="genus" reg="Zeugophora">Zeugophora</tp:taxon-name-part> (<tp:taxon-name-part taxon-name-part-type="subgenus" reg="Pedrillia">Pedrillia</tp:taxon-name-part>) <tp:taxon-name-part taxon-name-part-type="species" reg="tricolor">tricolor</tp:taxon-name-part></tp:taxon-name> Chen &amp; Pu, 1962, but differs from them in having a slightly flattened and less curved median lobe in the lateral view, with the apex of the median lobe shorter and slightly broader.</p><fig id="F5" position="float" orientation="portrait"><object-id xmlns:xlink="http://www.w3.org/1999/xlink" content-type="doi" xlink:type="simple">10.3897/zookeys.975.53472.figures21-24</object-id><object-id xmlns:xlink="http://www.w3.org/1999/xlink" content-type="arpha" xlink:type="simple">9142F000-D65F-5C49-90D9-9FA459BEDE8E</object-id><label>Figures 21–24.</label><caption><p><bold>21</bold> Habitat of <tp:taxon-name><tp:taxon-name-part taxon-name-part-type="genus" reg="Zeugophora">Zeugophora</tp:taxon-name-part> (<tp:taxon-name-part taxon-name-part-type="subgenus" reg="Pedrillia">Pedrillia</tp:taxon-name-part>) <tp:taxon-name-part taxon-name-part-type="species" reg="euonymorum">euonymorum</tp:taxon-name-part></tp:taxon-name> sp. nov. (Ningxia, Liupan Shan) <bold>22, 23</bold> host plant of <tp:taxon-name><tp:taxon-name-part taxon-name-part-type="genus" reg="Zeugophora">Zeugophora</tp:taxon-name-part> (<tp:taxon-name-part taxon-name-part-type="subgenus" reg="Pedrillia">Pedrillia</tp:taxon-name-part>) <tp:taxon-name-part taxon-name-part-type="species" reg="euonymorum">euonymorum</tp:taxon-name-part></tp:taxon-name> (<italic><tp:taxon-name><tp:taxon-name-part taxon-name-part-type="genus" reg="Euonymus">Euonymus</tp:taxon-name-part> <tp:taxon-name-part taxon-name-part-type="species" reg="elatus">elatus</tp:taxon-name-part></tp:taxon-name></italic>) <bold>24</bold> copulation.</p></caption><graphic xmlns:xlink="http://www.w3.org/1999/xlink" xlink:href="zookeys-975-051-g005.jpg" position="float" orientation="portrait" xlink:type="simple" id="oo_462708.jpg"><uri content-type="original_file" xlink:type="simple">https://binary.pensoft.net/fig/462708</uri></graphic></fig><fig id="F6" position="float" orientation="portrait"><object-id xmlns:xlink="http://www.w3.org/1999/xlink" content-type="doi" xlink:type="simple">10.3897/zookeys.975.53472.figures25-28</object-id><object-id xmlns:xlink="http://www.w3.org/1999/xlink" content-type="arpha" xlink:type="simple">3D671804-4E77-552D-A5EB-4BB0093173B7</object-id><label>Figures 25–28.</label><caption><p><bold>25</bold> Habitat of <tp:taxon-name><tp:taxon-name-part taxon-name-part-type="genus" reg="Zeugophora">Zeugophora</tp:taxon-name-part> (<tp:taxon-name-part taxon-name-part-type="subgenus" reg="Pedrillia">Pedrillia</tp:taxon-name-part>) <tp:taxon-name-part taxon-name-part-type="species" reg="euonymorum">euonymorum</tp:taxon-name-part></tp:taxon-name> sp. nov. (Guizhou, Leigong Shan) <bold>26, 27</bold> host plant of <italic><tp:taxon-name><tp:taxon-name-part taxon-name-part-type="genus" reg="Zeugophora"/><tp:taxon-name-part taxon-name-part-type="species" reg="euonymorum">euonymorum</tp:taxon-name-part></tp:taxon-name></italic> sp. nov. (<italic><tp:taxon-name><tp:taxon-name-part taxon-name-part-type="genus" reg="Euonymus">Euonymus</tp:taxon-name-part> <tp:taxon-name-part taxon-name-part-type="species" reg="hamiltonianus">hamiltonianus</tp:taxon-name-part></tp:taxon-name></italic>) <bold>28</bold> copulation.</p></caption><graphic xmlns:xlink="http://www.w3.org/1999/xlink" xlink:href="zookeys-975-051-g006.jpg" position="float" orientation="portrait" xlink:type="simple" id="oo_462709.jpg"><uri content-type="original_file" xlink:type="simple">https://binary.pensoft.net/fig/462709</uri></graphic></fig></tp:treatment-sec></tp:taxon-treatment>
