# Supplementary material for: Four new species and two new records of genus Zeugophora (Coleoptera, Megalopodidae, Zeugophorinae) from China
Source: Zookeys. 2020 Oct 12;975:51–78. doi: 10.3897/zookeys.975.53472 (PMC7572520; doi:10.3897/zookeys.975.53472)
Supplement: XML Treatment for Zeugophora (Pedrillia) flavithorax [file zookeys.975.53472-treatment3.xml]

<!DOCTYPE tp:taxon-treatment
  PUBLIC "-//TaxonX//DTD Taxonomic Treatment Publishing DTD v0 20100105//EN" "tax-treatment-NSO.dtd">
<tp:taxon-treatment xmlns:tp="http://www.plazi.org/taxpub"><tp:treatment-meta><kwd-group><label>Taxon classification</label><kwd><named-content xmlns:xlink="http://www.w3.org/1999/xlink" content-type="kingdom">Animalia</named-content></kwd><kwd><named-content xmlns:xlink="http://www.w3.org/1999/xlink" content-type="order">Coleoptera</named-content></kwd><kwd><named-content xmlns:xlink="http://www.w3.org/1999/xlink" content-type="family">Megalopodidae</named-content></kwd></kwd-group><mixed-citation publication-type="journal"><person-group><name><surname>Li</surname><given-names>Kai-Qin</given-names></name><name><surname>Liang</surname><given-names>Hong-Bin</given-names></name></person-group><article-title>Four new species and two new records of genus <italic><tp:taxon-name><tp:taxon-name-part taxon-name-part-type="genus" reg="Zeugophora">Zeugophora</tp:taxon-name-part></tp:taxon-name></italic> (<tp:taxon-name><tp:taxon-name-part taxon-name-part-type="order">Coleoptera</tp:taxon-name-part></tp:taxon-name>, <tp:taxon-name><tp:taxon-name-part taxon-name-part-type="family">Megalopodidae</tp:taxon-name-part></tp:taxon-name>, <tp:taxon-name><tp:taxon-name-part taxon-name-part-type="subfamily">Zeugophorinae</tp:taxon-name-part></tp:taxon-name>) from China</article-title><source>Zookeys</source><day>12</day><month>10</month><year>2020</year><volume>975</volume><fpage>51</fpage><lpage>78</lpage><pub-id pub-id-type="doi">10.3897/zookeys.975.53472</pub-id></mixed-citation></tp:treatment-meta><tp:nomenclature><tp:taxon-name><object-id xmlns:xlink="http://www.w3.org/1999/xlink" content-type="arpha" xlink:type="simple">2CF99E1C-40CC-5834-8EAA-CDF01462CBAE</object-id>
                <tp:taxon-name-part taxon-name-part-type="genus" reg="Zeugophora">Zeugophora</tp:taxon-name-part> (<tp:taxon-name-part taxon-name-part-type="subgenus" reg="Pedrillia">Pedrillia</tp:taxon-name-part>) <tp:taxon-name-part taxon-name-part-type="species" reg="flavithorax">flavithorax</tp:taxon-name-part><object-id xmlns:xlink="http://www.w3.org/1999/xlink" content-type="zoobank" xlink:type="simple">http://zoobank.org/E25DF81C-67EF-410A-9855-AE2002ECE2B2</object-id></tp:taxon-name><tp:taxon-status xmlns:xlink="http://www.w3.org/1999/xlink" xlink:type="simple"> sp. nov.</tp:taxon-status><xref ref-type="fig" rid="F7">Figures 29–32</xref><xref ref-type="fig" rid="F8">, 33–37</xref><xref ref-type="fig" rid="F11">, 46–47</xref></tp:nomenclature><tp:treatment-sec sec-type="Specimens ecamined" id="SECID0EMGOD"><title>Specimens ecamined.</title><p><bold><italic>Holotype</italic></bold>: male, China, Guizhou, Leishan, Leigong Shan National Nature Reserve, <named-content xmlns:xlink="http://www.w3.org/1999/xlink" content-type="dwc:verbatimCoordinates" xlink:type="simple"><named-content content-type="geo-json" specific-use="{&#34;type&#34;:&#34;Point&#34;,&#34;coordinates&#34;:[108.187240,26.369660]}" id="NCID0EDIAG" xlink:type="simple">26.36966°N, 108.18724°E</named-content></named-content> / 1367 m, 2019.vii.14, Kaiqin Li coll. / Holotype, <tp:taxon-name><tp:taxon-name-part taxon-name-part-type="genus" reg="Zeugophora">Zeugophora</tp:taxon-name-part> (<tp:taxon-name-part taxon-name-part-type="subgenus" reg="Pedrillia">Pedrillia</tp:taxon-name-part>) <tp:taxon-name-part taxon-name-part-type="species" reg="flavithorax">flavithorax</tp:taxon-name-part></tp:taxon-name> sp. nov., des. by K.Q. Li &amp; H.B. Liang, 2020 [red label]. <bold><italic>Paratypes</italic></bold> (1 male and 1 female): 1 female, same data as holotype but paratype <tp:taxon-name><tp:taxon-name-part taxon-name-part-type="genus" reg="Zeugophora">Zeugophora</tp:taxon-name-part> (<tp:taxon-name-part taxon-name-part-type="subgenus" reg="Pedrillia">Pedrillia</tp:taxon-name-part>) <tp:taxon-name-part taxon-name-part-type="species" reg="flavithorax">flavithorax</tp:taxon-name-part></tp:taxon-name> sp. nov., des. by K.Q. Li &amp; H.B. Liang, 2020 [yellow label]; 1 male (<named-content xmlns:xlink="http://www.w3.org/1999/xlink" content-type="dwc:institutional_code" xlink:type="simple">IZCAS</named-content>), China, Guizhou, Leishan, Leigong Shan National Nature Reserve, <named-content xmlns:xlink="http://www.w3.org/1999/xlink" content-type="dwc:verbatimCoordinates" xlink:type="simple"><named-content content-type="geo-json" specific-use="{&#34;type&#34;:&#34;Point&#34;,&#34;coordinates&#34;:[108.187240,26.369660]}" id="NCID0EPJAG" xlink:type="simple">26.36966°N, 108.18724°E</named-content></named-content> / 1367 m, 2019.vii.15, Kaiqin Li coll. / Paratype <tp:taxon-name><tp:taxon-name-part taxon-name-part-type="genus" reg="Zeugophora">Zeugophora</tp:taxon-name-part> (<tp:taxon-name-part taxon-name-part-type="subgenus" reg="Pedrillia">Pedrillia</tp:taxon-name-part>) <tp:taxon-name-part taxon-name-part-type="species" reg="flavithorax">flavithorax</tp:taxon-name-part></tp:taxon-name> sp. nov., des. by K.Q. Li &amp; H.B. Liang, 2020 [yellow label].</p><fig id="F7" position="float" orientation="portrait"><object-id xmlns:xlink="http://www.w3.org/1999/xlink" content-type="doi" xlink:type="simple">10.3897/zookeys.975.53472.figures29-32</object-id><object-id xmlns:xlink="http://www.w3.org/1999/xlink" content-type="arpha" xlink:type="simple">C57B14AF-36B3-5AA6-BD06-AC5078DF7C71</object-id><label>Figures 29–32.</label><caption><p>Holotype of <tp:taxon-name><tp:taxon-name-part taxon-name-part-type="genus" reg="Zeugophora">Zeugophora</tp:taxon-name-part> (<tp:taxon-name-part taxon-name-part-type="subgenus" reg="Pedrillia">Pedrillia</tp:taxon-name-part>) <tp:taxon-name-part taxon-name-part-type="species" reg="flavithorax">flavithorax</tp:taxon-name-part></tp:taxon-name> sp. nov., male <bold>29</bold> dorsal view <bold>30</bold> ventral view <bold>31</bold> head, anterior view <bold>32</bold> pronotum, dorsal view. Scale bars: 1.0 mm (<bold>29, 30</bold>); 0.5 mm (<bold>31, 32</bold>).</p></caption><graphic xmlns:xlink="http://www.w3.org/1999/xlink" xlink:href="zookeys-975-051-g007.jpg" position="float" orientation="portrait" xlink:type="simple" id="oo_462710.jpg"><uri content-type="original_file" xlink:type="simple">https://binary.pensoft.net/fig/462710</uri></graphic></fig></tp:treatment-sec><tp:treatment-sec sec-type="diagnosis" id="SECID0EJLAG"><title>Diagnosis.</title><p>Head brown except occiput black, antennae, pronotum, elytra, prosternum, abdominal ventrites and legs brown, mesoventrite and metaventrite black, the pubescence of surfaces slightly yellow and transparent; median lobe short and broad, slightly curved in lateral view, lateral sides thin, apex slightly broad, middle of apical margin projecting and sharp; base of coxite with one elongate sclerotized area.</p></tp:treatment-sec><tp:treatment-sec sec-type="description" id="SECID0EOLAG"><title>Description.</title><p><abbrev xmlns:xlink="http://www.w3.org/1999/xlink" xlink:title="Body length" id="ABBRID0EULAG" xlink:type="simple">BL</abbrev> = 4.0–4.2 mm, <abbrev xmlns:xlink="http://www.w3.org/1999/xlink" xlink:title="body width" id="ABBRID0EYLAG" xlink:type="simple">BW</abbrev> = 1.6–1.8 mm. Head brown except occiput black, antennae, pronotum, elytra, prosternum, abdominal ventrites, and legs brown, mesoventrite and metaventrite black.</p><p><bold>Head</bold>: eyes prominent, inner margin with distinct canthus; vertex coarsely and densely punctate and pubescent; occiput strongly constricted; frons finely punctate and pubescent; fronto-clypeal suture arching backwards centrally; clypeus rectangular, width 2.1 × that of length, anterior margin and lateral with punctures and pubescence; labrum rectangular, narrower than clypeus, center of anterior portion emarginate, anterior and lateral portion with punctures and pubescence; antennae extended to exceed the humeri, antennomere 1 long, anterior portion slightly swollen, antennomere 2 short, half-length of antennomere 1, antennomere 3 slightly shorter than antennomere 1, antennomere 4 as long as antennomere 1, antennomeres 5–11 slightly thick, antennomere 5 shorter than antennomere 4, antennomere 6 slightly shorter than antennomere 5, antennomeres 7–10 slightly shorter than antennomere 6, antennomere 11 as long as antennomere 6, acute at apex, antennomeres 1–4 sparely punctate and pubescent, antennomeres 5–11 densely punctate and pubescent.</p><p><bold>Thorax</bold>: <abbrev xmlns:xlink="http://www.w3.org/1999/xlink" xlink:title="pronotum width" id="ABBRID0EEMAG" xlink:type="simple">PW</abbrev>/<abbrev xmlns:xlink="http://www.w3.org/1999/xlink" xlink:title="pronotum length" id="ABBRID0EIMAG" xlink:type="simple">PL</abbrev> = 1.2–1.3; anterior margin slightly flattened; posterior margin arching backwards in the center; length of anterior margin nearly equal to posterior margin; anterior and posterior groove shallow; lateral margin gradually expanding from anterior angle to the middle, then constricted, lateral tubercle projecting, narrow and blunt; disc slightly convex, coarsely punctate and pubescent. Scutellum triangular, apical margin slightly emarginate, sparsely punctate and pubescent.</p><p><bold>Elytra</bold>: <abbrev xmlns:xlink="http://www.w3.org/1999/xlink" xlink:title="elytra length" id="ABBRID0EQMAG" xlink:type="simple">EL</abbrev>/<abbrev xmlns:xlink="http://www.w3.org/1999/xlink" xlink:title="elytra width" id="ABBRID0EUMAG" xlink:type="simple">EW</abbrev> = 1.5–1.7; elytral humeri slightly projecting antero-laterally, humeral groove shallow; lateral margin gradually expanding from anterior to posterior, the elytra widest behind the middle, apex rounded; disc slightly convex, weakly depressed at basal one third, coarsely punctate and pubescent; elytra base finely punctate and pubescent; suture with one or two rows of punctures and pubescence; epipleura narrow, two rows of punctures and pubescence at base and one row at apex.</p><p><bold>Abdomen and legs</bold>: underside sparsely punctate and pubescent. Legs moderately long, femora robust. Pygidium moderately long, punctate, and pubescent, apical portion exposed; apical margin of last abdominal ventrite slightly prominent in male (slightly emarginate in female). Median lobe weakly sclerotized, short and broad, slightly curved in lateral view, dorso-central portion entirely membranous, lateral sides thin, apex slightly broad, middle of apical margin projecting and sharp; median struts rod-shaped, widely separated from each other, approximately 1.8 × as long as median lobe; base of tegmen V-shaped, tegminal ring sub-oval, paramere sub-trapezoid and apical margin slightly rounded, apical margin with long setae; endophallus membranous, with paired granulated and weakly sclerotized area. Spiculum long Y-shaped, apical margin slightly flattened. Ovipositor long, sub-rectangular, base slightly broader than apex, divided into two vaginal palpi, each side with one baculus, extending from the base of the ovipositor backwards to the coxite, baculus base slightly broad, apex slightly narrowed, sclerotized, two baculi proximal to each other at base; coxite strongly sclerotized, sub-rectangular, apical margin with setae, lateral sides of apical margin with stylus; stylus, cylindrical, small and distinct.</p><fig id="F8" position="float" orientation="portrait"><object-id xmlns:xlink="http://www.w3.org/1999/xlink" content-type="doi" xlink:type="simple">10.3897/zookeys.975.53472.figures33-37</object-id><object-id xmlns:xlink="http://www.w3.org/1999/xlink" content-type="arpha" xlink:type="simple">C69ECC42-FFEB-5856-A0EA-2E36F8C4C690</object-id><label>Figures 33–37.</label><caption><p>Types of <tp:taxon-name><tp:taxon-name-part taxon-name-part-type="genus" reg="Zeugophora">Zeugophora</tp:taxon-name-part> (<tp:taxon-name-part taxon-name-part-type="subgenus" reg="Pedrillia">Pedrillia</tp:taxon-name-part>) <tp:taxon-name-part taxon-name-part-type="species" reg="flavithorax">flavithorax</tp:taxon-name-part></tp:taxon-name> sp. nov., genitalia <bold>33–36</bold> male genitalia of holotype <bold>33</bold> median lobe and median struts, lateral view <bold>34</bold> median lobe, dorsal view <bold>35</bold> tegmen, dorsal view <bold>36</bold> spiculum, dorsal <bold>37</bold> ovipositor of paratype, dorsal view. Scale bars: 0.5 mm (<bold>33, 35</bold>); 0.2 mm (<bold>34, 36, 37</bold>).</p></caption><graphic xmlns:xlink="http://www.w3.org/1999/xlink" xlink:href="zookeys-975-051-g008.jpg" position="float" orientation="portrait" xlink:type="simple" id="oo_462711.jpg"><uri content-type="original_file" xlink:type="simple">https://binary.pensoft.net/fig/462711</uri></graphic></fig></tp:treatment-sec><tp:treatment-sec sec-type="distribution" id="SECID0EHOAG"><title>Distribution.</title><p>China (Guizhou).</p></tp:treatment-sec><tp:treatment-sec sec-type="host" id="SECID0EMOAG"><title>Host plant.</title><p><tp:taxon-name><tp:taxon-name-part taxon-name-part-type="family">Symplocaceae</tp:taxon-name-part></tp:taxon-name>.</p></tp:treatment-sec><tp:treatment-sec sec-type="etymology" id="SECID0EXOAG"><title>Etymology.</title><p>The specific name <italic><tp:taxon-name><tp:taxon-name-part taxon-name-part-type="genus" reg="Zeugophora"/><tp:taxon-name-part taxon-name-part-type="species" reg="flavithorax">flavithorax</tp:taxon-name-part></tp:taxon-name></italic> refers to the yellow color of the prothorax.</p></tp:treatment-sec><tp:treatment-sec sec-type="remarks" id="SECID0EHPAG"><title>Remarks.</title><p>This species is most similar to <tp:taxon-name><tp:taxon-name-part taxon-name-part-type="genus" reg="Zeugophora">Zeugophora</tp:taxon-name-part> (<tp:taxon-name-part taxon-name-part-type="subgenus" reg="Pedrillia">Pedrillia</tp:taxon-name-part>) <tp:taxon-name-part taxon-name-part-type="species" reg="maculata">maculata</tp:taxon-name-part></tp:taxon-name> (Chûjô, 1941) (Figs <xref ref-type="fig" rid="F9">38–41</xref>) in the shape of the external morphology and color, but differs in having the pronotum and elytra without a black spot, the pubescence of surfaces slightly yellow and transparent, the median lobe apex slightly broad and the apical margin projecting and sharp, paramere of tegmen sub-trapezoid, and the base of the coxite with one elongate sclerotized area (pronotum and elytra with a black spot, the pubescence of surfaces pale yellow, median lobe apex slightly narrowed and downward, apical margin slightly round without projecting, paramere of tegmen tongue-shaped, base of coxite without elongate sclerotized area in <tp:taxon-name><tp:taxon-name-part taxon-name-part-type="genus" reg="Zeugophora">Z.</tp:taxon-name-part> (<tp:taxon-name-part taxon-name-part-type="subgenus" reg="Pedrillia">P.</tp:taxon-name-part>) <tp:taxon-name-part taxon-name-part-type="species" reg="maculata">maculata</tp:taxon-name-part></tp:taxon-name> (Figs <xref ref-type="fig" rid="F9">38</xref>–<xref ref-type="fig" rid="F10">45</xref>)).</p><fig id="F9" position="float" orientation="portrait"><object-id xmlns:xlink="http://www.w3.org/1999/xlink" content-type="doi" xlink:type="simple">10.3897/zookeys.975.53472.figures38-41</object-id><object-id xmlns:xlink="http://www.w3.org/1999/xlink" content-type="arpha" xlink:type="simple">ABF51D3F-2173-5570-B00C-826E57D02696</object-id><label>Figures 38–41.</label><caption><p><tp:taxon-name><tp:taxon-name-part taxon-name-part-type="genus" reg="Zeugophora">Zeugophora</tp:taxon-name-part> (<tp:taxon-name-part taxon-name-part-type="subgenus" reg="Pedrillia">Pedrillia</tp:taxon-name-part>) <tp:taxon-name-part taxon-name-part-type="species" reg="maculata">maculata</tp:taxon-name-part></tp:taxon-name> (Chûjô) from Guizhou, female <bold>38</bold> dorsal view <bold>39</bold> ventral view <bold>40</bold> head, anterior view <bold>41</bold> pronotum, dorsal view. Scale bars: 1.0 mm (<bold>38, 39</bold>); 0.5 mm (<bold>40, 41</bold>).</p></caption><graphic xmlns:xlink="http://www.w3.org/1999/xlink" xlink:href="zookeys-975-051-g009.jpg" position="float" orientation="portrait" xlink:type="simple" id="oo_462712.jpg"><uri content-type="original_file" xlink:type="simple">https://binary.pensoft.net/fig/462712</uri></graphic></fig><fig id="F10" position="float" orientation="portrait"><object-id xmlns:xlink="http://www.w3.org/1999/xlink" content-type="doi" xlink:type="simple">10.3897/zookeys.975.53472.figures42-45</object-id><object-id xmlns:xlink="http://www.w3.org/1999/xlink" content-type="arpha" xlink:type="simple">C742010F-4D5D-552A-B717-E60B4A514E7B</object-id><label>Figures 42–45.</label><caption><p>Genitalia of <tp:taxon-name><tp:taxon-name-part taxon-name-part-type="genus" reg="Zeugophora">Zeugophora</tp:taxon-name-part> (<tp:taxon-name-part taxon-name-part-type="subgenus" reg="Pedrillia">Pedrillia</tp:taxon-name-part>) <tp:taxon-name-part taxon-name-part-type="species" reg="maculata">maculata</tp:taxon-name-part></tp:taxon-name> (Chûjô) from Guizhou, genitalia <bold>42–44</bold> male genitalia <bold>42</bold> median lobe and median struts, lateral view <bold>43</bold> median lobe, dorsal view <bold>44</bold> tegmen, dorsal view <bold>45</bold> ovipositor, dorsal view. Scale bars: 0.5 mm (<bold>42, 44</bold>); 0.2 mm (<bold>43, 45</bold>).</p></caption><graphic xmlns:xlink="http://www.w3.org/1999/xlink" xlink:href="zookeys-975-051-g010.jpg" position="float" orientation="portrait" xlink:type="simple" id="oo_462713.jpg"><uri content-type="original_file" xlink:type="simple">https://binary.pensoft.net/fig/462713</uri></graphic></fig><fig id="F11" position="float" orientation="portrait"><object-id xmlns:xlink="http://www.w3.org/1999/xlink" content-type="doi" xlink:type="simple">10.3897/zookeys.975.53472.figures46-47</object-id><object-id xmlns:xlink="http://www.w3.org/1999/xlink" content-type="arpha" xlink:type="simple">D013D609-73DC-5246-94B6-8A00FFBA67DD</object-id><label>Figures 46–47.</label><caption><p>Habitat of <tp:taxon-name><tp:taxon-name-part taxon-name-part-type="genus" reg="Zeugophora">Zeugophora</tp:taxon-name-part> (<tp:taxon-name-part taxon-name-part-type="subgenus" reg="Pedrillia">Pedrillia</tp:taxon-name-part>) <tp:taxon-name-part taxon-name-part-type="species" reg="flavithorax">flavithorax</tp:taxon-name-part></tp:taxon-name> sp. nov. (Guizhou, Leigong Shan).</p></caption><graphic xmlns:xlink="http://www.w3.org/1999/xlink" xlink:href="zookeys-975-051-g011.jpg" position="float" orientation="portrait" xlink:type="simple" id="oo_462714.jpg"><uri content-type="original_file" xlink:type="simple">https://binary.pensoft.net/fig/462714</uri></graphic></fig></tp:treatment-sec></tp:taxon-treatment>
