# Supplementary material for: Four new species and two new records of genus Zeugophora (Coleoptera, Megalopodidae, Zeugophorinae) from China
Source: Zookeys. 2020 Oct 12;975:51–78. doi: 10.3897/zookeys.975.53472 (PMC7572520; doi:10.3897/zookeys.975.53472)
Supplement: XML Treatment for Zeugophora (Pedrillia) nigricollis [file zookeys.975.53472-treatment4.xml]

<!DOCTYPE tp:taxon-treatment
  PUBLIC "-//TaxonX//DTD Taxonomic Treatment Publishing DTD v0 20100105//EN" "tax-treatment-NSO.dtd">
<tp:taxon-treatment xmlns:tp="http://www.plazi.org/taxpub"><tp:treatment-meta><kwd-group><label>Taxon classification</label><kwd><named-content xmlns:xlink="http://www.w3.org/1999/xlink" content-type="kingdom">Animalia</named-content></kwd><kwd><named-content xmlns:xlink="http://www.w3.org/1999/xlink" content-type="order">Coleoptera</named-content></kwd><kwd><named-content xmlns:xlink="http://www.w3.org/1999/xlink" content-type="family">Megalopodidae</named-content></kwd></kwd-group><mixed-citation publication-type="journal"><person-group><name><surname>Li</surname><given-names>Kai-Qin</given-names></name><name><surname>Liang</surname><given-names>Hong-Bin</given-names></name></person-group><article-title>Four new species and two new records of genus <italic><tp:taxon-name><tp:taxon-name-part taxon-name-part-type="genus" reg="Zeugophora">Zeugophora</tp:taxon-name-part></tp:taxon-name></italic> (<tp:taxon-name><tp:taxon-name-part taxon-name-part-type="order">Coleoptera</tp:taxon-name-part></tp:taxon-name>, <tp:taxon-name><tp:taxon-name-part taxon-name-part-type="family">Megalopodidae</tp:taxon-name-part></tp:taxon-name>, <tp:taxon-name><tp:taxon-name-part taxon-name-part-type="subfamily">Zeugophorinae</tp:taxon-name-part></tp:taxon-name>) from China</article-title><source>Zookeys</source><day>12</day><month>10</month><year>2020</year><volume>975</volume><fpage>51</fpage><lpage>78</lpage><pub-id pub-id-type="doi">10.3897/zookeys.975.53472</pub-id></mixed-citation></tp:treatment-meta><tp:nomenclature><tp:taxon-name><object-id xmlns:xlink="http://www.w3.org/1999/xlink" content-type="arpha" xlink:type="simple">FB2CB5BF-9399-5B73-845F-EBA2E3450BC5</object-id>
                <tp:taxon-name-part taxon-name-part-type="genus" reg="Zeugophora">Zeugophora</tp:taxon-name-part> (<tp:taxon-name-part taxon-name-part-type="subgenus" reg="Pedrillia">Pedrillia</tp:taxon-name-part>) <tp:taxon-name-part taxon-name-part-type="species" reg="nigricollis">nigricollis</tp:taxon-name-part></tp:taxon-name><tp:taxon-authority>(Jacoby, 1885)</tp:taxon-authority><tp:taxon-status xmlns:xlink="http://www.w3.org/1999/xlink" xlink:type="simple">new record</tp:taxon-status><xref ref-type="fig" rid="F12">Figures 48–53</xref><xref ref-type="fig" rid="F13">, 54–57</xref><tp:nomenclature-citation-list><tp:nomenclature-citation><tp:taxon-name>
                    <tp:taxon-name-part taxon-name-part-type="genus" reg="Pedrillia">Pedrillia</tp:taxon-name-part> <tp:taxon-name-part taxon-name-part-type="species" reg="nigricollis">nigricollis</tp:taxon-name-part></tp:taxon-name><comment>Jacoby, 1885: 195. Type locality: Japan, Wada-tôge. Type</comment></tp:nomenclature-citation><tp:nomenclature-citation><tp:taxon-name><tp:taxon-name-part taxon-name-part-type="genus" reg="Pedrillia"/> <tp:taxon-name-part taxon-name-part-type="species" reg="bicolor"/></tp:taxon-name><comment>depository: <named-content xmlns:xlink="http://www.w3.org/1999/xlink" content-type="dwc:institutional_code" xlink:type="simple">NHMUK</named-content>. Synonymized as <tp:taxon-name><tp:taxon-name-part taxon-name-part-type="genus" reg="Pedrillia">Pedrillia</tp:taxon-name-part> <tp:taxon-name-part taxon-name-part-type="species" reg="bicolor">bicolor</tp:taxon-name-part></tp:taxon-name> Kraatz, 1879 by Kimoto 1986: 309. </comment></tp:nomenclature-citation><tp:nomenclature-citation><tp:taxon-name>
                    <tp:taxon-name-part taxon-name-part-type="genus" reg="Zeugophora">Zeugophora</tp:taxon-name-part> (<tp:taxon-name-part taxon-name-part-type="subgenus" reg="Pedrillia">Pedrillia</tp:taxon-name-part>) <tp:taxon-name-part taxon-name-part-type="species" reg="nigricollis">nigricollis</tp:taxon-name-part></tp:taxon-name><comment>: Crowson, 1946: 95 [Japan]; <xref ref-type="bibr" rid="B8">Gressitt and Kimoto 1961</xref>: 24, 27; Chûjô 1954: 51; Chûjô and Kimoto 1961: 119; Kimoto 1964: 108.</comment></tp:nomenclature-citation><tp:nomenclature-citation><tp:taxon-name>
                    <tp:taxon-name-part taxon-name-part-type="genus" reg="Zeugophora">Zeugophora</tp:taxon-name-part> (<tp:taxon-name-part taxon-name-part-type="subgenus" reg="Pedrillia">Pedrillia</tp:taxon-name-part>) <tp:taxon-name-part taxon-name-part-type="species" reg="bicolor">bicolor</tp:taxon-name-part></tp:taxon-name><comment>: Kimoto, 1986: 309; Jolivet 1957: 12; Kimoto and Takizawa 1994: 6, 99, 267; An and Kwon 2002: 272; Silfverberg 2010: 334; <xref ref-type="bibr" rid="B16">Li and Liang 2018</xref>: 133.</comment></tp:nomenclature-citation><tp:nomenclature-citation><tp:taxon-name>
                    <tp:taxon-name-part taxon-name-part-type="genus" reg="Zeugophora">Zeugophora</tp:taxon-name-part> <tp:taxon-name-part taxon-name-part-type="species" reg="bicolor">bicolor</tp:taxon-name-part></tp:taxon-name><comment>: Gressitt, 1945: 139; An and Kwon 1995: 91–92; Takizawa 2006: 2; Rodríguez-Mirón 2018: 291.</comment></tp:nomenclature-citation><tp:nomenclature-citation><tp:taxon-name>
                    <tp:taxon-name-part taxon-name-part-type="genus" reg="Zeugophora">Zeugophora</tp:taxon-name-part> <tp:taxon-name-part taxon-name-part-type="species" reg="nigricollis">nigricollis</tp:taxon-name-part></tp:taxon-name><comment>(Jacoby, 1885). Restored as a valid species by <xref ref-type="bibr" rid="B29">Takemoto 2019</xref>: 15–19.</comment></tp:nomenclature-citation></tp:nomenclature-citation-list></tp:nomenclature><tp:treatment-sec sec-type="material" id="SECID0EWYAG"><title>Specimens examined.</title><p><bold>Type</bold>: H. T. / Japan. G. Lewis. 1910–320. / <italic><tp:taxon-name><tp:taxon-name-part taxon-name-part-type="genus" reg="Pedrillia">Pedrillia</tp:taxon-name-part> <tp:taxon-name-part taxon-name-part-type="species" reg="nigricollis">nigricollis</tp:taxon-name-part></tp:taxon-name></italic> Jac.</p><p><bold>Non-types (<named-content xmlns:xlink="http://www.w3.org/1999/xlink" content-type="dwc:institutional_code" xlink:type="simple">KIZ</named-content>)</bold>. Two males, China, Ningxia, Jingyuan, Liupan Shan National Nature Reserve, Erlonghe Forest Farm, <named-content xmlns:xlink="http://www.w3.org/1999/xlink" content-type="dwc:verbatimCoordinates" xlink:type="simple"><named-content content-type="geo-json" specific-use="{&#34;type&#34;:&#34;Point&#34;,&#34;coordinates&#34;:[106.351100,35.330410]}" id="NCID0EWZAG" xlink:type="simple">35.33041°N, 106.35110°E</named-content></named-content>, 2088 m, 2018.vii.27, Kaiqin Li coll.</p><fig id="F12" position="float" orientation="portrait"><object-id xmlns:xlink="http://www.w3.org/1999/xlink" content-type="doi" xlink:type="simple">10.3897/zookeys.975.53472.figures48-53</object-id><object-id xmlns:xlink="http://www.w3.org/1999/xlink" content-type="arpha" xlink:type="simple">0AE82D17-9723-5B15-9AA4-9A47BBA956C1</object-id><label>Figures 48–53.</label><caption><p><italic><tp:taxon-name><tp:taxon-name-part taxon-name-part-type="genus" reg="Zeugophora">Zeugophora</tp:taxon-name-part> <tp:taxon-name-part taxon-name-part-type="species" reg="nigricollis">nigricollis</tp:taxon-name-part></tp:taxon-name></italic> Jacoby <bold>48</bold> holotype label <bold>49</bold> holotype dorsal view <bold>50–53</bold> specimens from Ningxia, male <bold>50</bold> head, anterior view <bold>51</bold> pronotum, dorsal view <bold>52</bold> dorsal view <bold>53</bold> ventral view. Scale bars: 1.0 mm (<bold>49, 52, 53</bold>); 0.5 mm (<bold>50, 51</bold>).</p></caption><graphic xmlns:xlink="http://www.w3.org/1999/xlink" xlink:href="zookeys-975-051-g012.jpg" position="float" orientation="portrait" xlink:type="simple" id="oo_462715.jpg"><uri content-type="original_file" xlink:type="simple">https://binary.pensoft.net/fig/462715</uri></graphic></fig></tp:treatment-sec><tp:treatment-sec sec-type="diagnosis" id="SECID0EF2AG"><title>Diagnosis.</title><p>Elytra brown, head, antennae, pronotum, scutellum, legs, and underside black (except lateral sides of abdominal ventrites brown); median lobe slender, curved in lateral view, apex of median lobe triangular and blunt.</p></tp:treatment-sec><tp:treatment-sec sec-type="description" id="SECID0EK2AG"><title>Description.</title><p><abbrev xmlns:xlink="http://www.w3.org/1999/xlink" xlink:title="Body length" id="ABBRID0EQ2AG" xlink:type="simple">BL</abbrev> = 3.8–4.5 mm, <abbrev xmlns:xlink="http://www.w3.org/1999/xlink" xlink:title="body width" id="ABBRID0EU2AG" xlink:type="simple">BW</abbrev> = 1.9–2.2 mm. Elytra brown, head, antennae, pronotum, scutellum, legs, and underside black (except lateral sides of abdominal ventrites brown).</p><p><bold>Head</bold>: eyes prominent, inner margin with distinct canthus; vertex coarsely and densely punctate and pubescent, the middle slightly smooth without puncture; occiput strongly constricted; frons densely punctate and pubescent; fronto-clypeal suture slightly arching backwards centrally; clypeus rectangular, width 2.1 × that of length, anterior and lateral margin densely punctate and pubescent; labrum rectangular, narrower than clypeus, center of anterior portion emarginate, anterior and lateral with punctures and pubescence; antennae extended to exceed the humeri, antennomere 1 long, anterior portion slightly swollen, antennomere 2 short, half-length of antennomere 1, antennomere 3 slightly shorter than antennomere 1, antennomere 4 as long as antennomere 1, antennomeres 5–11 slightly thick, antennomere 5 shorter than antennomere 3, antennomeres 6–10 slightly shorter than antennomere 5, antennomere 11 as long as antennomere 5, acute at apex, antennomeres 1–4 sparsely punctate and pubescent, antennomeres 5–11 densely punctate and pubescent.</p><p><bold>Thorax</bold>: <abbrev xmlns:xlink="http://www.w3.org/1999/xlink" xlink:title="pronotum width" id="ABBRID0EA3AG" xlink:type="simple">PW</abbrev>/<abbrev xmlns:xlink="http://www.w3.org/1999/xlink" xlink:title="pronotum length" id="ABBRID0EE3AG" xlink:type="simple">PL</abbrev> = 1.5–1.6; anterior margin slightly flattened; length of anterior margin nearly equal to posterior margin; posterior margin arching backwards in the center; anterior groove distinct laterally, shallow medially; posterior groove shallow; lateral margin gradually expanding from anterior angle to the middle, then constricted, lateral tubercle broad and round; disc convex, densely punctate and pubescent, basal portion of each side slightly prominent; each anterior and posterior angle with two or three long setae. Scutellum triangular, apical margin flattened, sparsely punctate and pubescent.</p><p><bold>Elytra</bold>: <abbrev xmlns:xlink="http://www.w3.org/1999/xlink" xlink:title="elytra length" id="ABBRID0EM3AG" xlink:type="simple">EL</abbrev>/<abbrev xmlns:xlink="http://www.w3.org/1999/xlink" xlink:title="elytra width" id="ABBRID0EQ3AG" xlink:type="simple">EW</abbrev> = 1.3–1.5; elytral humeri projecting antero-laterally, humeral groove shallow; lateral margin gradually expanding from anterior to posterior, the elytra widest behind the middle, apex round; disc flattened, weakly depressed at basal one third, coarsely punctate and pubescent; elytra base densely punctate and pubescent; suture with one row of punctures and pubescence; epipleura narrow, with one row of punctures and pubescence.</p><p><bold>Abdomen and legs</bold>: underside sparsely punctate and pubescent. Legs moderately long, femora robust, meso- and meta-tibia slightly curved. Pygidium moderately long, punctate, and pubescent; apical margin of last abdominal ventrite slightly prominent. Median lobe sclerotized, slender, curved in lateral view, lateral sides thick and parallel, dorso-central portion membranous with basal one third tubular, apex triangular and blunt, apex slightly leftward; median struts rod-shaped, widely separated from each other, approximately 2.6 × as long as median lobe; base of tegmen V-shaped, tegminal ring sub-oval, paramere long and triangular with apical margin with long setae; endophallus membranous, with paired granulated and weakly sclerotized area. Spiculum long and Y-shaped, with apical margin projecting.</p></tp:treatment-sec><tp:treatment-sec sec-type="distribution" id="SECID0EY3AG"><title>Distribution.</title><p>China (Ningxia).</p></tp:treatment-sec><tp:treatment-sec sec-type="host" id="SECID0E43AG"><title>Host plant.</title><p><italic><tp:taxon-name><tp:taxon-name-part taxon-name-part-type="genus" reg="Euonymus">Euonymus</tp:taxon-name-part> <tp:taxon-name-part taxon-name-part-type="species" reg="elatus">elatus</tp:taxon-name-part></tp:taxon-name></italic> (<tp:taxon-name><tp:taxon-name-part taxon-name-part-type="family">Celastraceae</tp:taxon-name-part></tp:taxon-name>) (Figs <xref ref-type="fig" rid="F5">22</xref>, <xref ref-type="fig" rid="F5">23</xref>).</p></tp:treatment-sec><tp:treatment-sec sec-type="remarks" id="SECID0E24AG"><title>Remarks.</title><p><xref ref-type="bibr" rid="B29">Takemoto (2019)</xref> restored <tp:taxon-name><tp:taxon-name-part taxon-name-part-type="genus" reg="Zeugophora">Zeugophora</tp:taxon-name-part> (<tp:taxon-name-part taxon-name-part-type="subgenus" reg="Pedrillia">Pedrillia</tp:taxon-name-part>) <tp:taxon-name-part taxon-name-part-type="species" reg="nigricollis">nigricollis</tp:taxon-name-part></tp:taxon-name> Jacoby, 1885 to a valid species from the synonymy of Z. (<italic><tp:taxon-name><tp:taxon-name-part taxon-name-part-type="genus" reg="Pedrillia">P.</tp:taxon-name-part></tp:taxon-name></italic>) <italic><tp:taxon-name><tp:taxon-name-part taxon-name-part-type="genus" reg="Zeugophora"/><tp:taxon-name-part taxon-name-part-type="species" reg="bicolor">bicolor</tp:taxon-name-part></tp:taxon-name></italic> (Kraatz, 1879). This species is most similar to <tp:taxon-name><tp:taxon-name-part taxon-name-part-type="genus" reg="Zeugophora">Zeugophora</tp:taxon-name-part> (<tp:taxon-name-part taxon-name-part-type="subgenus" reg="Pedrillia">Pedrillia</tp:taxon-name-part>) <tp:taxon-name-part taxon-name-part-type="species" reg="bicolor">bicolor</tp:taxon-name-part></tp:taxon-name> Kraatz, 1879 in having the black and brown color, but differs in having the pronotum entirely black, the median lobe less curved in the lateral view, the median lobe slender, with the apex of the median lobe triangular and blunt (the base of the pronotum is slightly brown, median lobe is more curved in the lateral view, median lobe slightly broader, and apex of median lobe narrower and sharper in <tp:taxon-name><tp:taxon-name-part taxon-name-part-type="genus" reg="Zeugophora">Z.</tp:taxon-name-part> (<tp:taxon-name-part taxon-name-part-type="subgenus" reg="Pedrillia">P.</tp:taxon-name-part>) <tp:taxon-name-part taxon-name-part-type="species" reg="bicolor">bicolor</tp:taxon-name-part></tp:taxon-name>).</p><fig id="F13" position="float" orientation="portrait"><object-id xmlns:xlink="http://www.w3.org/1999/xlink" content-type="doi" xlink:type="simple">10.3897/zookeys.975.53472.figures54-57</object-id><object-id xmlns:xlink="http://www.w3.org/1999/xlink" content-type="arpha" xlink:type="simple">D724A0C2-71C4-5946-B264-B6E929E6203A</object-id><label>Figures 54–57.</label><caption><p>Genitalia of <tp:taxon-name><tp:taxon-name-part taxon-name-part-type="genus" reg="Zeugophora">Zeugophora</tp:taxon-name-part> (<tp:taxon-name-part taxon-name-part-type="subgenus" reg="Pedrillia">Pedrillia</tp:taxon-name-part>) <tp:taxon-name-part taxon-name-part-type="species" reg="nigricollis">nigricollis</tp:taxon-name-part></tp:taxon-name> Jacoby from Ningxia, male genitalia <bold>54</bold> median lobe and median struts, lateral view <bold>55</bold> median lobe, dorsal view <bold>56</bold> tegmen, dorsal view <bold>57</bold> spiculum, dorsal view. Scale bars: 0.5 mm (<bold>54, 56</bold>); 0.2 mm (<bold>55, 57</bold>).</p></caption><graphic xmlns:xlink="http://www.w3.org/1999/xlink" xlink:href="zookeys-975-051-g013.jpg" position="float" orientation="portrait" xlink:type="simple" id="oo_462716.jpg"><uri content-type="original_file" xlink:type="simple">https://binary.pensoft.net/fig/462716</uri></graphic></fig></tp:treatment-sec><tp:treatment-sec><!--Section generated to contain objects referenced in tp:taxon-treatment.--><fig id="F5" position="float" orientation="portrait"><object-id xmlns:xlink="http://www.w3.org/1999/xlink" content-type="doi" xlink:type="simple">10.3897/zookeys.975.53472.figures21-24</object-id><object-id xmlns:xlink="http://www.w3.org/1999/xlink" content-type="arpha" xlink:type="simple">9142F000-D65F-5C49-90D9-9FA459BEDE8E</object-id><label>Figures 21–24.</label><caption><p><bold>21</bold> Habitat of <tp:taxon-name><tp:taxon-name-part taxon-name-part-type="genus" reg="Zeugophora">Zeugophora</tp:taxon-name-part> (<tp:taxon-name-part taxon-name-part-type="subgenus" reg="Pedrillia">Pedrillia</tp:taxon-name-part>) <tp:taxon-name-part taxon-name-part-type="species" reg="euonymorum">euonymorum</tp:taxon-name-part></tp:taxon-name> sp. nov. (Ningxia, Liupan Shan) <bold>22, 23</bold> host plant of <tp:taxon-name><tp:taxon-name-part taxon-name-part-type="genus" reg="Zeugophora">Zeugophora</tp:taxon-name-part> (<tp:taxon-name-part taxon-name-part-type="subgenus" reg="Pedrillia">Pedrillia</tp:taxon-name-part>) <tp:taxon-name-part taxon-name-part-type="species" reg="euonymorum">euonymorum</tp:taxon-name-part></tp:taxon-name> (<italic><tp:taxon-name><tp:taxon-name-part taxon-name-part-type="genus" reg="Euonymus">Euonymus</tp:taxon-name-part> <tp:taxon-name-part taxon-name-part-type="species" reg="elatus">elatus</tp:taxon-name-part></tp:taxon-name></italic>) <bold>24</bold> copulation.</p></caption><graphic xmlns:xlink="http://www.w3.org/1999/xlink" xlink:href="zookeys-975-051-g005.jpg" position="float" orientation="portrait" xlink:type="simple" id="oo_462708.jpg"><uri content-type="original_file" xlink:type="simple">https://binary.pensoft.net/fig/462708</uri></graphic></fig></tp:treatment-sec><ref-list><ref id="B8"><mixed-citation xmlns:xlink="http://www.w3.org/1999/xlink" xlink:type="simple"><person-group><name name-style="western"><surname>Gressitt</surname><given-names>JL</given-names></name><name name-style="western"><surname>Kimoto</surname><given-names>S</given-names></name></person-group> (<year>1961</year>) The <tp:taxon-name><tp:taxon-name-part taxon-name-part-type="family">Chrysomelidae</tp:taxon-name-part></tp:taxon-name> (Coleopt.) of China and Korea, Part 1. Pacific Insects Monograph 1A: 1–299.</mixed-citation></ref><ref id="B16"><mixed-citation xmlns:xlink="http://www.w3.org/1999/xlink" xlink:type="simple"><person-group><name name-style="western"><surname>Li</surname><given-names>KQ</given-names></name><name name-style="western"><surname>Liang</surname><given-names>HB</given-names></name></person-group> (<year>2018</year>) <article-title>A check list of the Chinese <tp:taxon-name><tp:taxon-name-part taxon-name-part-type="subfamily">Zeugophorinae</tp:taxon-name-part></tp:taxon-name> (<tp:taxon-name><tp:taxon-name-part taxon-name-part-type="order">Coleoptera</tp:taxon-name-part></tp:taxon-name>: <tp:taxon-name><tp:taxon-name-part taxon-name-part-type="family">Megalopodidae</tp:taxon-name-part></tp:taxon-name>), with new synonym, new record and two new species of subgenus <tp:taxon-name><tp:taxon-name-part taxon-name-part-type="subgenus">Pedrillia</tp:taxon-name-part></tp:taxon-name> from China.</article-title><source>Zootaxa</source><volume>4455</volume>(<issue>1</issue>): <fpage>127</fpage>–<lpage>149</lpage>. <ext-link xlink:type="simple" ext-link-type="doi" xlink:href="10.11646/zootaxa.4455.1.5">https://doi.org/10.11646/zootaxa.4455.1.5</ext-link></mixed-citation></ref><ref id="B29"><mixed-citation xmlns:xlink="http://www.w3.org/1999/xlink" xlink:type="simple"><person-group><name name-style="western"><surname>Takemoto</surname><given-names>T</given-names></name></person-group> (<year>2019</year>) <article-title>Revision of the genus <italic><tp:taxon-name><tp:taxon-name-part taxon-name-part-type="genus">Zeugophora</tp:taxon-name-part></tp:taxon-name></italic> (<tp:taxon-name><tp:taxon-name-part taxon-name-part-type="order">Coleoptera</tp:taxon-name-part></tp:taxon-name>, <tp:taxon-name><tp:taxon-name-part taxon-name-part-type="family">Megalopodidae</tp:taxon-name-part></tp:taxon-name>, <tp:taxon-name><tp:taxon-name-part taxon-name-part-type="subfamily">Zeugophorinae</tp:taxon-name-part></tp:taxon-name>) in Japan.</article-title><source>Zootaxa</source><volume>4644</volume>(<issue>1</issue>): <fpage>001</fpage>–<lpage>062</lpage>. <ext-link xlink:type="simple" ext-link-type="doi" xlink:href="10.11646/zootaxa.4644.1.1">https://doi.org/10.11646/zootaxa.4644.1.1</ext-link></mixed-citation></ref></ref-list></tp:taxon-treatment>
