# Supplementary material for: Four new species and two new records of genus Zeugophora (Coleoptera, Megalopodidae, Zeugophorinae) from China
Source: Zookeys. 2020 Oct 12;975:51–78. doi: 10.3897/zookeys.975.53472 (PMC7572520; doi:10.3897/zookeys.975.53472)
Supplement: XML Treatment for Zeugophora (Pedrillia) trifasciata [file zookeys.975.53472-treatment5.xml]

<!DOCTYPE tp:taxon-treatment
  PUBLIC "-//TaxonX//DTD Taxonomic Treatment Publishing DTD v0 20100105//EN" "tax-treatment-NSO.dtd">
<tp:taxon-treatment xmlns:tp="http://www.plazi.org/taxpub"><tp:treatment-meta><kwd-group><label>Taxon classification</label><kwd><named-content xmlns:xlink="http://www.w3.org/1999/xlink" content-type="kingdom">Animalia</named-content></kwd><kwd><named-content xmlns:xlink="http://www.w3.org/1999/xlink" content-type="order">Coleoptera</named-content></kwd><kwd><named-content xmlns:xlink="http://www.w3.org/1999/xlink" content-type="family">Megalopodidae</named-content></kwd></kwd-group><mixed-citation publication-type="journal"><person-group><name><surname>Li</surname><given-names>Kai-Qin</given-names></name><name><surname>Liang</surname><given-names>Hong-Bin</given-names></name></person-group><article-title>Four new species and two new records of genus <italic><tp:taxon-name><tp:taxon-name-part taxon-name-part-type="genus" reg="Zeugophora">Zeugophora</tp:taxon-name-part></tp:taxon-name></italic> (<tp:taxon-name><tp:taxon-name-part taxon-name-part-type="order">Coleoptera</tp:taxon-name-part></tp:taxon-name>, <tp:taxon-name><tp:taxon-name-part taxon-name-part-type="family">Megalopodidae</tp:taxon-name-part></tp:taxon-name>, <tp:taxon-name><tp:taxon-name-part taxon-name-part-type="subfamily">Zeugophorinae</tp:taxon-name-part></tp:taxon-name>) from China</article-title><source>Zookeys</source><day>12</day><month>10</month><year>2020</year><volume>975</volume><fpage>51</fpage><lpage>78</lpage><pub-id pub-id-type="doi">10.3897/zookeys.975.53472</pub-id></mixed-citation></tp:treatment-meta><tp:nomenclature><tp:taxon-name><object-id xmlns:xlink="http://www.w3.org/1999/xlink" content-type="arpha" xlink:type="simple">16F1CAF7-3DFE-57AC-AAA2-029264FE6C55</object-id>
                <tp:taxon-name-part taxon-name-part-type="genus" reg="Zeugophora">Zeugophora</tp:taxon-name-part> (<tp:taxon-name-part taxon-name-part-type="subgenus" reg="Pedrillia">Pedrillia</tp:taxon-name-part>) <tp:taxon-name-part taxon-name-part-type="species" reg="trifasciata">trifasciata</tp:taxon-name-part><object-id xmlns:xlink="http://www.w3.org/1999/xlink" content-type="zoobank" xlink:type="simple">http://zoobank.org/04D8AB26-4E47-45C3-8D75-3228A5E6A641</object-id></tp:taxon-name><tp:taxon-status xmlns:xlink="http://www.w3.org/1999/xlink" xlink:type="simple"> sp. nov.</tp:taxon-status><xref ref-type="fig" rid="F14">Figures 58–61</xref><xref ref-type="fig" rid="F15">, 62–66</xref></tp:nomenclature><tp:treatment-sec sec-type="material" id="SECID0EZCBG"><title>Specimens examined.</title><p><bold><italic>Holotype</italic>
                :</bold> male, China, Yunnan, Ailaoshan, Xujiaba, 1986.viii.21 / Holotype, <tp:taxon-name><tp:taxon-name-part taxon-name-part-type="genus" reg="Zeugophora">Zeugophora</tp:taxon-name-part> (<tp:taxon-name-part taxon-name-part-type="subgenus" reg="Pedrillia">Pedrillia</tp:taxon-name-part>) <tp:taxon-name-part taxon-name-part-type="species" reg="trifasciata">trifasciata</tp:taxon-name-part></tp:taxon-name> sp. nov., des. by K.Q. Li &amp; H.B. Liang, 2020 [red label]. <bold><italic>Paratype</italic></bold>, 1 male, same data as holotype but 1986.x.31 / Paratype <tp:taxon-name><tp:taxon-name-part taxon-name-part-type="genus" reg="Zeugophora">Zeugophora</tp:taxon-name-part> (<tp:taxon-name-part taxon-name-part-type="subgenus" reg="Pedrillia">Pedrillia</tp:taxon-name-part>) <tp:taxon-name-part taxon-name-part-type="species" reg="trifasciata">trifasciata</tp:taxon-name-part></tp:taxon-name> sp. nov., des. by K.Q. Li &amp; H.B. Liang, 2020 [yellow label].</p><fig id="F14" position="float" orientation="portrait"><object-id xmlns:xlink="http://www.w3.org/1999/xlink" content-type="doi" xlink:type="simple">10.3897/zookeys.975.53472.figures58-61</object-id><object-id xmlns:xlink="http://www.w3.org/1999/xlink" content-type="arpha" xlink:type="simple">79E1FAAD-A7AA-5105-981D-A639385DAE05</object-id><label>Figures 58–61.</label><caption><p>Holotype of <tp:taxon-name><tp:taxon-name-part taxon-name-part-type="genus" reg="Zeugophora">Zeugophora</tp:taxon-name-part> (<tp:taxon-name-part taxon-name-part-type="subgenus" reg="Pedrillia">Pedrillia</tp:taxon-name-part>) <tp:taxon-name-part taxon-name-part-type="species" reg="trifasciata">trifasciata</tp:taxon-name-part></tp:taxon-name> sp. nov., male <bold>58</bold> dorsal view <bold>59</bold> ventral view <bold>60</bold> head, anterior view <bold>61</bold> pronotum, dorsal view. Scale bars: 1.0 mm (<bold>58, 59</bold>); 0.5 mm (<bold>60, 61</bold>).</p></caption><graphic xmlns:xlink="http://www.w3.org/1999/xlink" xlink:href="zookeys-975-051-g014.jpg" position="float" orientation="portrait" xlink:type="simple" id="oo_462717.jpg"><uri content-type="original_file" xlink:type="simple">https://binary.pensoft.net/fig/462717</uri></graphic></fig></tp:treatment-sec><tp:treatment-sec sec-type="diagnosis" id="SECID0EKFBG"><title>Diagnosis.</title><p>Head brown; antennae black, with basal four antennomeres brown; pronotum yellowish brown; scutellum dark brown; elytra dark blue with a pale yellow transverse band from epipleura to suture on the center; underside dark blue except prosternum and mesoventrite yellowish brown; legs yellowish brown except hind femur dark blue; antennae elongate, lateral sides of elytra sub-paralleled; dorso-central portion of the median lobe with one sclerite from base to apical portion.</p></tp:treatment-sec><tp:treatment-sec sec-type="description" id="SECID0EPFBG"><title>Description.</title><p><abbrev xmlns:xlink="http://www.w3.org/1999/xlink" xlink:title="Body length" id="ABBRID0EVFBG" xlink:type="simple">BL</abbrev> = 4.3–4.4 mm, <abbrev xmlns:xlink="http://www.w3.org/1999/xlink" xlink:title="body width" id="ABBRID0EZFBG" xlink:type="simple">BW</abbrev> = 1.7–1.9 mm. Head brown; antennae black, with basal four antennomeres brown; pronotum yellowish brown; scutellum dark brown; elytra dark blue with a pale yellow transverse band from epipleura to suture on the center; underside dark blue except prosternum and mesoventrite yellowish brown; legs yellowish brown except hind femur dark blue.</p><p><bold>Head:</bold> eyes prominent, inner margin with distinct canthus; center of vertex sparsely punctate and pubescent, lateral sides densely punctate and pubescent; occiput strongly constricted; frons finely punctate and pubescent, center slightly concave; clypeus rectangular, width 2.4 × that of length, central portion slightly prominent, punctate and pubescent laterally, separated from frons by deep fronto-clypeal suture; shallow oblique groove from inner margin of upper portion of eye to fronto-clypeal suture; labrum rectangular, slightly narrower than clypeus, anterior margin with punctures and pubescence; antennae slender, exceeding half the length of body, antennomere 1 long and swollen, antennomere 2 short, shorter than half the length of antennomere 1, antennomere 3 slightly shorter than antennomere 1, antennomere 4 subequal to antennomere 1, antennomere 5 equal to 6 in length, and two-thirds as long as antennomere 4, antennomeres 7–10 equal to each other in length and slightly shorter than antennomere 5, antennomere 11 slightly longer than antennomere 5 and apex acute, antennomeres 1–4 sparsely punctate and pubescent, antennomeres 5–11 densely punctate and pubescent.</p><p><bold>Thorax:</bold><abbrev xmlns:xlink="http://www.w3.org/1999/xlink" xlink:title="pronotum width" id="ABBRID0EFGBG" xlink:type="simple">PW</abbrev>/<abbrev xmlns:xlink="http://www.w3.org/1999/xlink" xlink:title="pronotum length" id="ABBRID0EJGBG" xlink:type="simple">PL</abbrev> = 1.5–1.6; anterior margin slightly flattened; posterior margin arching backwards medially; length of anterior margin nearly equal to posterior margin; anterior and posterior groove indistinct; lateral sides subparallel at anterior portion, then gradually expanding in the middle, strongly constricted posterior to the middle; lateral tubercle prominent and blunt; with a shallow oblique groove behind the lateral tubercle to basal portion; disc convex, with fine punctures and pubescence, basal portion slightly depressed; basal portion of each side slightly prominent. Scutellum trapezoid, slightly emarginate at apex, densely punctate and pubescent.</p><p><bold>Elytra:</bold><abbrev xmlns:xlink="http://www.w3.org/1999/xlink" xlink:title="elytra length" id="ABBRID0ERGBG" xlink:type="simple">EL</abbrev>/<abbrev xmlns:xlink="http://www.w3.org/1999/xlink" xlink:title="elytra width" id="ABBRID0EVGBG" xlink:type="simple">EW</abbrev> = 1.6–1.7; elongate, elytral humeri projecting antero-laterally, humeral groove somewhat deep; lateral sides subparallel; disc slightly flattened, base slightly prominent and posterior slightly depressed, base densely punctate and pubescent, apex coarsely punctate and pubescent; suture with one row of punctures and pubescence; epipleura narrow, base with two rows of punctures and pubescence, apex with one row of punctures and pubescence.</p><p><bold>Abdomen and legs:</bold> underside sparsely punctate and pubescent. Legs moderately long, femora robust, mid- and hind-tibiae slightly curved. Pygidium moderately long, apex portion exposed. Last abdominal ventrite with apical margin slightly prominent. Median lobe flattened, slightly curved in lateral view, sides and apex sclerotized, dorso-central portion with one sclerite from base to apical portion, sides moderately thick, apical portion tongue-shaped, apex sharp; median struts rod-shaped, widely separated from each other, approximately 2.8 × as long as median lobe; basal portion of tegmen Y-shaped, tegminal ring sub-round, paramere trapezoid, apical margin of paramere slightly emarginate in middle, lateral sides with setae; endophallus membranous, with paired granulated and sclerotized area. Spiculum Y-shaped, apical margin trifid.</p></tp:treatment-sec><tp:treatment-sec sec-type="distribution" id="SECID0E4GBG"><title>Distribution.</title><p>China (Yunnan).</p></tp:treatment-sec><tp:treatment-sec sec-type="host" id="SECID0ECHBG"><title>Host plant.</title><p>Unknown.</p></tp:treatment-sec><tp:treatment-sec sec-type="etymology" id="SECID0EHHBG"><title>Etymology.</title><p>The specific name <italic><tp:taxon-name><tp:taxon-name-part taxon-name-part-type="genus" reg="Zeugophora"/><tp:taxon-name-part taxon-name-part-type="species" reg="trifasciata">trifasciata</tp:taxon-name-part></tp:taxon-name></italic> refers to the transverse bands on the elytra.</p></tp:treatment-sec><tp:treatment-sec sec-type="remarks" id="SECID0EXHBG"><title>Remarks.</title><p>This species is similar to <tp:taxon-name><tp:taxon-name-part taxon-name-part-type="genus" reg="Zeugophora">Zeugophora</tp:taxon-name-part> (<tp:taxon-name-part taxon-name-part-type="subgenus" reg="Pedrillia">Pedrillia</tp:taxon-name-part>) <tp:taxon-name-part taxon-name-part-type="species" reg="formosana">formosana</tp:taxon-name-part></tp:taxon-name> Gressitt, 1945 in having the transverse bands on the elytra, but differs in having the antennae elongate, the lateral sides of the elytra subparallel, the base of the pronotum without a distinct transverse groove (antennae shorter, lateral sides of elytra gradually expanding posteriorly from the base, broadest behind the middle, and the base of the pronotum with a transverse groove in <tp:taxon-name><tp:taxon-name-part taxon-name-part-type="genus" reg="Zeugophora">Z.</tp:taxon-name-part> (<tp:taxon-name-part taxon-name-part-type="subgenus" reg="Pedrillia">P.</tp:taxon-name-part>) <tp:taxon-name-part taxon-name-part-type="species" reg="formosana">formosana</tp:taxon-name-part></tp:taxon-name>).</p><p>This species is also similar to <tp:taxon-name><tp:taxon-name-part taxon-name-part-type="genus" reg="Zeugophora">Zeugophora</tp:taxon-name-part> (<tp:taxon-name-part taxon-name-part-type="subgenus" reg="Pedrillia">Pedrillia</tp:taxon-name-part>) <tp:taxon-name-part taxon-name-part-type="species" reg="pallidicinata">pallidicinata</tp:taxon-name-part></tp:taxon-name> Gressitt, 1945 in color, but differs in having the elytra elongate and the lateral sides subparallel (elytra broad and short, the lateral sides expanding posteriorly from the base, widest behind the middle in <tp:taxon-name><tp:taxon-name-part taxon-name-part-type="genus" reg="Zeugophora">Z.</tp:taxon-name-part> (<tp:taxon-name-part taxon-name-part-type="subgenus" reg="Pedrillia">P.</tp:taxon-name-part>) <tp:taxon-name-part taxon-name-part-type="species" reg="pallidicinata">pallidicinata</tp:taxon-name-part></tp:taxon-name>).</p><p>The median lobe of this species is distinct with the dorsal portion of the median lobe having a long triangular sclerite (Figs <xref ref-type="fig" rid="F15">62</xref>, <xref ref-type="fig" rid="F15">63</xref>).</p><fig id="F15" position="float" orientation="portrait"><object-id xmlns:xlink="http://www.w3.org/1999/xlink" content-type="doi" xlink:type="simple">10.3897/zookeys.975.53472.figures62-66</object-id><object-id xmlns:xlink="http://www.w3.org/1999/xlink" content-type="arpha" xlink:type="simple">C1FCA115-9370-5BE9-919A-8DF64B97369C</object-id><label>Figures 62–66.</label><caption><p>Holotype of <tp:taxon-name><tp:taxon-name-part taxon-name-part-type="genus" reg="Zeugophora">Zeugophora</tp:taxon-name-part> (<tp:taxon-name-part taxon-name-part-type="subgenus" reg="Pedrillia">Pedrillia</tp:taxon-name-part>) <tp:taxon-name-part taxon-name-part-type="species" reg="trifasciata">trifasciata</tp:taxon-name-part></tp:taxon-name> sp. nov., male genitalia <bold>62</bold> median lobe and median struts, lateral view <bold>63</bold> median lobe, dorsal view <bold>64</bold> tegmen, dorsal view <bold>65</bold> spiculum, dorsal view <bold>66</bold> sclerotized area of endophallus. Scale bars: 0.5 mm (<bold>62, 64</bold>); 0.2 mm (<bold>63, 65, 66</bold>).</p></caption><graphic xmlns:xlink="http://www.w3.org/1999/xlink" xlink:href="zookeys-975-051-g015.jpg" position="float" orientation="portrait" xlink:type="simple" id="oo_462718.jpg"><uri content-type="original_file" xlink:type="simple">https://binary.pensoft.net/fig/462718</uri></graphic></fig></tp:treatment-sec></tp:taxon-treatment>
