# Supplementary material for: Four new species and two new records of genus Zeugophora (Coleoptera, Megalopodidae, Zeugophorinae) from China
Source: Zookeys. 2020 Oct 12;975:51–78. doi: 10.3897/zookeys.975.53472 (PMC7572520; doi:10.3897/zookeys.975.53472)
Supplement: XML Treatment for Zeugophora (Pedrillia) yuae [file zookeys.975.53472-treatment6.xml]

<!DOCTYPE tp:taxon-treatment
  PUBLIC "-//TaxonX//DTD Taxonomic Treatment Publishing DTD v0 20100105//EN" "tax-treatment-NSO.dtd">
<tp:taxon-treatment xmlns:tp="http://www.plazi.org/taxpub"><tp:treatment-meta><kwd-group><label>Taxon classification</label><kwd><named-content xmlns:xlink="http://www.w3.org/1999/xlink" content-type="kingdom">Animalia</named-content></kwd><kwd><named-content xmlns:xlink="http://www.w3.org/1999/xlink" content-type="order">Coleoptera</named-content></kwd><kwd><named-content xmlns:xlink="http://www.w3.org/1999/xlink" content-type="family">Megalopodidae</named-content></kwd></kwd-group><mixed-citation publication-type="journal"><person-group><name><surname>Li</surname><given-names>Kai-Qin</given-names></name><name><surname>Liang</surname><given-names>Hong-Bin</given-names></name></person-group><article-title>Four new species and two new records of genus <italic><tp:taxon-name><tp:taxon-name-part taxon-name-part-type="genus" reg="Zeugophora">Zeugophora</tp:taxon-name-part></tp:taxon-name></italic> (<tp:taxon-name><tp:taxon-name-part taxon-name-part-type="order">Coleoptera</tp:taxon-name-part></tp:taxon-name>, <tp:taxon-name><tp:taxon-name-part taxon-name-part-type="family">Megalopodidae</tp:taxon-name-part></tp:taxon-name>, <tp:taxon-name><tp:taxon-name-part taxon-name-part-type="subfamily">Zeugophorinae</tp:taxon-name-part></tp:taxon-name>) from China</article-title><source>Zookeys</source><day>12</day><month>10</month><year>2020</year><volume>975</volume><fpage>51</fpage><lpage>78</lpage><pub-id pub-id-type="doi">10.3897/zookeys.975.53472</pub-id></mixed-citation></tp:treatment-meta><tp:nomenclature><tp:taxon-name><object-id xmlns:xlink="http://www.w3.org/1999/xlink" content-type="arpha" xlink:type="simple">5A370F81-E735-5DFD-8340-2872B0460850</object-id>
                <tp:taxon-name-part taxon-name-part-type="genus" reg="Zeugophora">Zeugophora</tp:taxon-name-part> (<tp:taxon-name-part taxon-name-part-type="subgenus" reg="Pedrillia">Pedrillia</tp:taxon-name-part>) <tp:taxon-name-part taxon-name-part-type="species" reg="yuae">yuae</tp:taxon-name-part><object-id xmlns:xlink="http://www.w3.org/1999/xlink" content-type="zoobank" xlink:type="simple">http://zoobank.org/92BC423A-5713-4D74-856B-F08CA4B0C047</object-id></tp:taxon-name><tp:taxon-status xmlns:xlink="http://www.w3.org/1999/xlink" xlink:type="simple"> sp. nov.</tp:taxon-status><xref ref-type="fig" rid="F16">Figures 67–70</xref><xref ref-type="fig" rid="F17">, 71–75</xref><xref ref-type="fig" rid="F18">, 76–79</xref></tp:nomenclature><tp:treatment-sec sec-type="material" id="SECID0EANBG"><title>Specimens examined.</title><p><bold><italic>Holotype</italic>
                :</bold> male, China, Yunnan, Xishuangbanna, Nabanhe National Nature Reserve, Dayangdi, <named-content xmlns:xlink="http://www.w3.org/1999/xlink" content-type="dwc:verbatimCoordinates" xlink:type="simple"><named-content content-type="geo-json" specific-use="{&#34;type&#34;:&#34;Point&#34;,&#34;coordinates&#34;:[100.603030,22.246100]}" id="NCID0EONBG" xlink:type="simple">22.24610°N, 100.60303°E</named-content></named-content> / 911 m, 2019.v.10, Kaiqin Li coll. / Holotype, <tp:taxon-name><tp:taxon-name-part taxon-name-part-type="genus" reg="Zeugophora">Zeugophora</tp:taxon-name-part> (<tp:taxon-name-part taxon-name-part-type="subgenus" reg="Pedrillia">Pedrillia</tp:taxon-name-part>) <tp:taxon-name-part taxon-name-part-type="species" reg="yuae">yuae</tp:taxon-name-part></tp:taxon-name> sp. nov., des. by K.Q. Li &amp; H.B. Liang, 2020 [red label]. <bold><italic>Paratypes</italic></bold> (4 males and 3 females): 1 male and 1 female (1 male in <named-content xmlns:xlink="http://www.w3.org/1999/xlink" content-type="dwc:institutional_code" xlink:type="simple">IZCAS</named-content>), same data as holotype but paratype <tp:taxon-name><tp:taxon-name-part taxon-name-part-type="genus" reg="Zeugophora">Zeugophora</tp:taxon-name-part> (<tp:taxon-name-part taxon-name-part-type="subgenus" reg="Pedrillia">Pedrillia</tp:taxon-name-part>) <tp:taxon-name-part taxon-name-part-type="species" reg="yuae">yuae</tp:taxon-name-part></tp:taxon-name> sp. nov., des. by K.Q. Li &amp; H.B. Liang, 2020 / [yellow label]; 3 males and 2 females (1 female in <named-content xmlns:xlink="http://www.w3.org/1999/xlink" content-type="dwc:institutional_code" xlink:type="simple">IZCAS</named-content>), China, Yunnan, Xishuangbanna, Nabanhe National Nature Reserve, Dayangdi, <named-content xmlns:xlink="http://www.w3.org/1999/xlink" content-type="dwc:verbatimCoordinates" xlink:type="simple"><named-content content-type="geo-json" specific-use="{&#34;type&#34;:&#34;Point&#34;,&#34;coordinates&#34;:[100.603030,22.246100]}" id="NCID0E6OBG" xlink:type="simple">22.24610°N, 100.60303°E</named-content></named-content> / 911 m, 2019.v.11, Kaiqin Li coll. / Paratype <tp:taxon-name><tp:taxon-name-part taxon-name-part-type="genus" reg="Zeugophora">Zeugophora</tp:taxon-name-part> (<tp:taxon-name-part taxon-name-part-type="subgenus" reg="Pedrillia">Pedrillia</tp:taxon-name-part>) <tp:taxon-name-part taxon-name-part-type="species" reg="yuae">yuae</tp:taxon-name-part></tp:taxon-name> sp. nov., des. by K.Q. Li &amp; H.B. Liang, 2020 / [yellow label].</p><fig id="F16" position="float" orientation="portrait"><object-id xmlns:xlink="http://www.w3.org/1999/xlink" content-type="doi" xlink:type="simple">10.3897/zookeys.975.53472.figures67-70</object-id><object-id xmlns:xlink="http://www.w3.org/1999/xlink" content-type="arpha" xlink:type="simple">CE26340E-CD7A-568A-8BAB-B4146DECA385</object-id><label>Figures 67–70.</label><caption><p>Holotype of <tp:taxon-name><tp:taxon-name-part taxon-name-part-type="genus" reg="Zeugophora">Zeugophora</tp:taxon-name-part> (<tp:taxon-name-part taxon-name-part-type="subgenus" reg="Pedrillia">Pedrillia</tp:taxon-name-part>) <tp:taxon-name-part taxon-name-part-type="species" reg="yuae">yuae</tp:taxon-name-part></tp:taxon-name> sp. nov., male <bold>67</bold> dorsal view <bold>68</bold> ventral view <bold>69</bold> head, anterior view <bold>70</bold> pronotum, dorsal view. Scale bars: 1.0 mm (<bold>67, 68</bold>); 0.5 mm (<bold>69, 70</bold>).</p></caption><graphic xmlns:xlink="http://www.w3.org/1999/xlink" xlink:href="zookeys-975-051-g016.jpg" position="float" orientation="portrait" xlink:type="simple" id="oo_462719.jpg"><uri content-type="original_file" xlink:type="simple">https://binary.pensoft.net/fig/462719</uri></graphic></fig></tp:treatment-sec><tp:treatment-sec sec-type="diagnosis" id="SECID0EZQBG"><title>Diagnosis.</title><p>Head, prothorax, pygidium, last abdominal ventrite reddish brown; antennae and scutellum brown; elytra, mesoventrite, metaventrite, most portion of abdominal ventrites, legs pale brown; pubescence pale brown; antennae slender, extended to half the length of body; median lobe slender, slightly curved in lateral view, dorso-central portion membranous with basal one half tubular and other portion flattened, apex triangular, blunt.</p></tp:treatment-sec><tp:treatment-sec sec-type="description" id="SECID0E5QBG"><title>Description.</title><p><abbrev xmlns:xlink="http://www.w3.org/1999/xlink" xlink:title="Body length" id="ABBRID0EERBG" xlink:type="simple">BL</abbrev> = 3.3–4.7 mm, <abbrev xmlns:xlink="http://www.w3.org/1999/xlink" xlink:title="body width" id="ABBRID0EIRBG" xlink:type="simple">BW</abbrev> = 1.6–2.2 mm. Head, prothorax, pygidium, last abdominal ventrite reddish brown; antennae and scutellum brown; elytra, mesoventrite, metaventrite, most portion of abdominal ventrites, legs pale brown; pubescence pale brown.</p><p><bold>Head:</bold> eyes prominent, inner margin with distinct canthus; vertex smooth, lateral sides near eyes finely and sparsely punctate and pubescent; occiput strongly constricted; frons finely punctate and pubescent; fronto-clypeal suture slightly arching backwards; clypeus rectangular, width 2.2 × that of length, anterior and lateral margin with punctures and pubescence; labrum rectangular, slightly narrower than clypeus, center of anterior portion emarginate, anterior and lateral portion with punctures and pubescence; antennae slender, extending to half the length of body, antennomere 1 long, anterior portion slightly swollen, antennomere 2 short, less than half the length of antennomere 1, antennomere 3 slightly shorter than antennomere 1, antennomere 4 as long as antennomere 1, antennomeres 5–11 slightly thick, antennomere 5 as long as antennomere 4, antennomeres 6–8 slightly shorter than antennomere 5, antennomere 9 as long as antennomere 10 and slightly shorter than antennomere 8, antennomere 11 as long as antennomere 10, acute at apex, antennomeres 1–4 sparsely punctate and pubescent, antennomeres 5–11 densely punctate and pubescent.</p><p><bold>Thorax:</bold><abbrev xmlns:xlink="http://www.w3.org/1999/xlink" xlink:title="pronotum width" id="ABBRID0EURBG" xlink:type="simple">PW</abbrev>/<abbrev xmlns:xlink="http://www.w3.org/1999/xlink" xlink:title="pronotum length" id="ABBRID0EYRBG" xlink:type="simple">PL</abbrev> = 1.5–1.7; anterior margin slightly flattened; posterior margin arching backwards centrally; length of anterior margin nearly equal to posterior margin; anterior groove shallow laterally, indistinct medially; posterior groove deep laterally, shallow medially; lateral margin gradually expanding from anterior angle to beyond the middle, then constricted, lateral tubercle broad and round; disc slightly convex, sparsely punctate and pubescent, each side of the basal portion slightly depressed. Scutellum trapezoid, apical margin slightly flattened, sparsely punctate and pubescent.</p><p><bold>Elytra:</bold><abbrev xmlns:xlink="http://www.w3.org/1999/xlink" xlink:title="elytra length" id="ABBRID0EASBG" xlink:type="simple">EL</abbrev>/<abbrev xmlns:xlink="http://www.w3.org/1999/xlink" xlink:title="elytra width" id="ABBRID0EESBG" xlink:type="simple">EW</abbrev> = 1.3–1.5; elytral humeri projecting antero-laterally, humeral groove shallow; lateral margin gradually expanding from anterior to posterior, the elytra widest behind the middle, apex rounded; disc slightly convex, weakly depressed at basal one third, coarsely punctate and pubescent; base of elytra finely punctate and pubescent; suture with one row of punctures and pubescence; epipleura narrow, two rows of punctures and pubescence at base and one row at apex.</p><p><bold>Abdomen and legs:</bold> underside sparsely punctate and pubescent. Legs moderately long, femora robust, mid- and hind-tibiae slightly curved; the mid-femur with a small ventral tooth in the male (without a small ventral tooth in the female). Pygidium long, with punctures and pubescence, most exposed, apical margin slightly truncated; last abdominal ventrite center with one ridge, apical margin slightly prominent in male (last abdominal ventrite center without ridge, apical margin slightly straight in female). Median lobe sclerotized, slender, slightly curved in lateral view, dorso-central portion membranous with basal half tubular and other half flattened, apex triangular, blunt; median struts rod-shaped, widely separated from each other, approximately 3.5 × as long as median lobe; base of tegmen V-shaped, tegminal ring slightly subparallel, parameres tongue-shaped, apical margin with long setae; endophallus membranous, with paired granulated and weakly sclerotized area. Spiculum long, spoon-shaped. Ovipositor long, sub-rectangular, base broad, apex slightly narrowed, divided into two vaginal palpi, each side with one baculus, extending from the base of the ovipositor backwards to the coxite, baculus base slightly broad, apex slightly narrowed, base sclerotized and gradually less sclerotized from base to apex, two baculi proximal to each other at base; coxite strongly sclerotized, cylindrical, apical margin with long setae; stylus, cylindrical, small and distinct.</p><fig id="F17" position="float" orientation="portrait"><object-id xmlns:xlink="http://www.w3.org/1999/xlink" content-type="doi" xlink:type="simple">10.3897/zookeys.975.53472.figures71-75</object-id><object-id xmlns:xlink="http://www.w3.org/1999/xlink" content-type="arpha" xlink:type="simple">B6A05AFE-A3CF-5C0A-9A42-7DA33DA42749</object-id><label>Figures 71–75.</label><caption><p>Types of <tp:taxon-name><tp:taxon-name-part taxon-name-part-type="genus" reg="Zeugophora">Zeugophora</tp:taxon-name-part> (<tp:taxon-name-part taxon-name-part-type="subgenus" reg="Pedrillia">Pedrillia</tp:taxon-name-part>) <tp:taxon-name-part taxon-name-part-type="species" reg="yuae">yuae</tp:taxon-name-part></tp:taxon-name> sp. nov., genitalia <bold>71–74</bold> male genitalia of holotype <bold>71</bold> median lobe and median struts, lateral view <bold>72</bold> median lobe, dorsal view <bold>73</bold> tegmen, dorsal view <bold>74</bold> spiculum, dorsal <bold>75</bold> ovipositor of paratype, dorsal view. Scale bars: 0.5 mm (<bold>71, 73</bold>); 0.2 mm (<bold>72, 74, 75</bold>).</p></caption><graphic xmlns:xlink="http://www.w3.org/1999/xlink" xlink:href="zookeys-975-051-g017.jpg" position="float" orientation="portrait" xlink:type="simple" id="oo_462720.jpg"><uri content-type="original_file" xlink:type="simple">https://binary.pensoft.net/fig/462720</uri></graphic></fig></tp:treatment-sec><tp:treatment-sec sec-type="distribution" id="SECID0EXTBG"><title>Distribution.</title><p>China (Yunnan).</p></tp:treatment-sec><tp:treatment-sec sec-type="host" id="SECID0E3TBG"><title>Host plant.</title><p><italic><tp:taxon-name><tp:taxon-name-part taxon-name-part-type="genus" reg="Vitex">Vitex</tp:taxon-name-part> <tp:taxon-name-part taxon-name-part-type="species" reg="quinata">quinata</tp:taxon-name-part></tp:taxon-name></italic> (<tp:taxon-name><tp:taxon-name-part taxon-name-part-type="family">Lamiaceae</tp:taxon-name-part></tp:taxon-name>) (Figs <xref ref-type="fig" rid="F18">77</xref>, <xref ref-type="fig" rid="F18">78</xref>).</p><fig id="F18" position="float" orientation="portrait"><object-id xmlns:xlink="http://www.w3.org/1999/xlink" content-type="doi" xlink:type="simple">10.3897/zookeys.975.53472.figures76-79</object-id><object-id xmlns:xlink="http://www.w3.org/1999/xlink" content-type="arpha" xlink:type="simple">EA8820C0-9430-5955-ADDA-BDBEC9B03BED</object-id><label>Figures 76–79.</label><caption><p>Habitat, host plant and adult of <tp:taxon-name><tp:taxon-name-part taxon-name-part-type="genus" reg="Zeugophora">Zeugophora</tp:taxon-name-part> (<tp:taxon-name-part taxon-name-part-type="subgenus" reg="Pedrillia">Pedrillia</tp:taxon-name-part>) <tp:taxon-name-part taxon-name-part-type="species" reg="yuae">yuae</tp:taxon-name-part></tp:taxon-name> sp. nov. <bold>76</bold> habitat (Yunnan, Nabanhe) <bold>77–78</bold> host plant (<italic><tp:taxon-name><tp:taxon-name-part taxon-name-part-type="genus" reg="Vitex">Vitex</tp:taxon-name-part> <tp:taxon-name-part taxon-name-part-type="species" reg="quinata">quinata</tp:taxon-name-part></tp:taxon-name></italic>) <bold>79</bold> dorsal view.</p></caption><graphic xmlns:xlink="http://www.w3.org/1999/xlink" xlink:href="zookeys-975-051-g018.jpg" position="float" orientation="portrait" xlink:type="simple" id="oo_462721.jpg"><uri content-type="original_file" xlink:type="simple">https://binary.pensoft.net/fig/462721</uri></graphic></fig></tp:treatment-sec><tp:treatment-sec sec-type="etymology" id="SECID0EGWBG"><title>Etymology.</title><p>The specific name <italic><tp:taxon-name><tp:taxon-name-part taxon-name-part-type="genus" reg="Zeugophora"/><tp:taxon-name-part taxon-name-part-type="species" reg="yuae">yuae</tp:taxon-name-part></tp:taxon-name></italic> is proposed in memory of Professor Peiyu Yu, who has greatly contributed to the taxonomy of the Chinese <tp:taxon-name><tp:taxon-name-part taxon-name-part-type="family">Megalopodidae</tp:taxon-name-part></tp:taxon-name>.</p></tp:treatment-sec><tp:treatment-sec sec-type="remarks" id="SECID0E2WBG"><title>Remarks.</title><p>This species is similar to <tp:taxon-name><tp:taxon-name-part taxon-name-part-type="genus" reg="Zeugophora">Zeugophora</tp:taxon-name-part> (<tp:taxon-name-part taxon-name-part-type="subgenus" reg="Pedrillia">Pedrillia</tp:taxon-name-part>) <tp:taxon-name-part taxon-name-part-type="species" reg="tricolor">tricolor</tp:taxon-name-part></tp:taxon-name> Chen &amp; Pu, 1962 in having a reddish-brown pronotum and pale brown elytra, but can differ from it in having the head reddish brown, antennae brown and slender, the base of the pronotum without a distinct tubercle, the median lobe less curved in the lateral view, the apex of the median lobe slightly broader and blunt, and the ratio of median struts / median lobe approximately 3.5 (head black, antennomeres 1–4 pale brown, antennomeres 5–11 black, antennae shorter and slightly robust, the base of the pronotum with a slight tubercle, the median lobe more curved in the lateral view, the apex of the median lobe slightly narrower and sharper, and the ratio of median struts / median lobe approximately 2.2 in <italic><tp:taxon-name><tp:taxon-name-part taxon-name-part-type="genus" reg="Zeugophora">Z.</tp:taxon-name-part> <tp:taxon-name-part taxon-name-part-type="species" reg="tricolor">tricolor</tp:taxon-name-part></tp:taxon-name></italic>).</p></tp:treatment-sec></tp:taxon-treatment>
